# Supplementary material for: Active oxygen species mediate the iron-promoting electrocatalysis of oxygen evolution reaction on metal oxyhydroxides
Source: Nat Commun. 2023 Oct 26;14:6826. doi: 10.1038/s41467-023-42646-z (PMC10603066; doi:10.1038/s41467-023-42646-z)
Supplement: Supplementary file 3 — Source Data [file 41467_2023_42646_MOESM3_ESM.xlsx]

## Sheet: Fig. 1a Fe
Data for Fig. 1a Fe
0.87 V				0.97 V				1.07 V				1.17 V				1.27 V				1.37 V				1.47 V				1.57 V				1.67 V
Pristine data		smooth data		Pristine data		smooth data		Pristine data		smooth data		Pristine data		smooth data		Pristine data		smooth data		Pristine data		smooth data		Pristine data		smooth data		Pristine data		smooth data		Pristine data		smooth data
Raman shift	Intensity	Raman shift	Intensity	Raman shift	Intensity	Raman shift	Intensity	Raman shift	Intensity	Raman shift	Intensity	Raman shift	Intensity	Raman shift	Intensity	Raman shift	Intensity	Raman shift	Intensity	Raman shift	Intensity	Raman shift	Intensity	Raman shift	Intensity	Raman shift	Intensity	Raman shift	Intensity	Raman shift	Intensity	Raman shift	Intensity	Raman shift	Intensity
cm-1	a.u.	cm-1	a.u.	cm-1	a.u.	cm-1	a.u.	cm-1	a.u.	cm-1	a.u.	cm-1	a.u.	cm-1	a.u.	cm-1	a.u.	cm-1	a.u.	cm-1	a.u.	cm-1	a.u.	cm-1	a.u.	cm-1	a.u.	cm-1	a.u.	cm-1	a.u.	cm-1	a.u.	cm-1	a.u.
1500.13	47.9102	1500.13	41.9901	1500.13	121.024	1500.13	79.5755	1500.13	57.9369	1500.13	61.6167	1500.13	80.1012	1500.13	43.8997	1500.13	-19.8945	1500.13	25.1151	1500.13	44.2569	1500.13	13.5236	1500.13	113.523	1500.13	98.5103	1500.13	-2.27374e-13	1500.13	41.6213	1500.13	19.6349	1500.13	36.1575
1498.5	69.5975	1498.5	42.1727	1498.5	76.3667	1498.5	79.9267	1498.5	42.1749	1498.5	61.5604	1498.5	66.4771	1498.5	44.5496	1498.5	43.703	1498.5	25.4364	1498.5	-6.82121e-13	1498.5	13.979	1498.5	83.284	1498.5	98.6295	1498.5	84.2738	1498.5	42.1409	1498.5	1.06361	1498.5	36.4449
1496.86	62.2634	1496.86	42.361	1496.86	84.9156	1496.86	80.2856	1496.86	69.9369	1496.86	61.5101	1496.86	41.5739	1496.86	45.2069	1496.86	8.95591	1496.86	25.7562	1496.86	47.6313	1496.86	14.4369	1496.86	78.8455	1496.86	98.7416	1496.86	39.5712	1496.86	42.6613	1496.86	85.6503	1496.86	36.7353
1495.23	45.2621	1495.23	42.5549	1495.23	111.185	1495.23	80.6516	1495.23	75.1269	1495.23	61.4664	1495.23	65.0194	1495.23	45.8706	1495.23	-3.21836	1495.23	26.0747	1495.23	48.5095	1495.23	14.8965	1495.23	50.2367	1495.23	98.8461	1495.23	36.7829	1495.23	43.182	1495.23	42.8967	1495.23	37.0289
1493.6	54.042	1493.6	42.7536	1493.6	103.608	1493.6	81.0241	1493.6	73.8688	1493.6	61.4298	1493.6	36.8956	1493.6	46.5394	1493.6	32.9414	1493.6	26.3918	1493.6	25.2182	1493.6	15.3567	1493.6	78.0249	1493.6	98.9426	1493.6	90.3808	1493.6	43.7026	1493.6	40.4338	1493.6	37.3252
1491.97	1.59162e-12	1491.97	42.9573	1491.97	71.8737	1491.97	81.4034	1491.97	82.2755	1491.97	61.4003	1491.97	49.0488	1491.97	47.2146	1491.97	12.7102	1491.97	26.7091	1491.97	-2.89575	1491.97	15.8178	1491.97	84.8616	1491.97	99.0317	1491.97	18.3198	1491.97	44.2241	1491.97	78.2376	1491.97	37.6251
1490.33	29.7193	1490.33	43.1656	1490.33	62.6975	1490.33	81.789	1490.33	97.1204	1490.33	61.3783	1490.33	106.284	1490.33	47.8956	1490.33	21.4737	1490.33	27.0272	1490.33	-5.23242	1490.33	16.2791	1490.33	167.382	1490.33	99.1138	1490.33	36.4698	1490.33	44.7464	1490.33	40.3363	1490.33	37.9283
1488.7	64.2527	1488.7	43.3776	1488.7	66.403	1488.7	82.1794	1488.7	99.0772	1488.7	61.3637	1488.7	18.5882	1488.7	48.5801	1488.7	41.5006	1488.7	27.3463	1488.7	-5.96136	1488.7	16.7385	1488.7	98.5228	1488.7	99.189	1488.7	35.2899	1488.7	45.2682	1488.7	62.0177	1488.7	38.2337
1487.07	44.0408	1487.07	43.5936	1487.07	113.566	1487.07	82.5743	1487.07	72.0584	1487.07	61.3562	1487.07	3.36095	1487.07	49.2682	1487.07	26.1045	1487.07	27.6675	1487.07	12.6239	1487.07	17.196	1487.07	84.4211	1487.07	99.2576	1487.07	46.9864	1487.07	45.7899	1487.07	56.3222	1487.07	38.5412
1485.43	4.52502	1485.43	43.8135	1485.43	94.727	1485.43	82.974	1485.43	25.7396	1485.43	61.3553	1485.43	-0.59716	1485.43	49.9599	1485.43	57.3847	1485.43	27.9921	1485.43	-4.20427	1485.43	17.6517	1485.43	107.339	1485.43	99.3197	1485.43	66.7242	1485.43	46.3124	1485.43	49.018	1485.43	38.8503
1483.8	77.6525	1483.8	44.0367	1483.8	35.67	1483.8	83.3772	1483.8	56.6707	1483.8	61.3602	1483.8	71.064	1483.8	50.6537	1483.8	114.393	1483.8	28.3205	1483.8	-0.11059	1483.8	18.1045	1483.8	102.893	1483.8	99.3754	1483.8	30.1381	1483.8	46.8349	1483.8	33.669	1483.8	39.1599
1482.16	44.5774	1482.16	44.2632	1482.16	81.1977	1482.16	83.7832	1482.16	71.5016	1482.16	61.3704	1482.16	52.6071	1482.16	51.3496	1482.16	29.8165	1482.16	28.6534	1482.16	10.4139	1482.16	18.5543	1482.16	124.186	1482.16	99.4248	1482.16	48.2599	1482.16	47.3574	1482.16	2.23741	1482.16	39.4687
1480.53	82.2789	1480.53	44.4927	1480.53	86.4974	1480.53	84.1914	1480.53	41.2936	1480.53	61.3852	1480.53	45.412	1480.53	52.0472	1480.53	14.4304	1480.53	28.9907	1480.53	9.67378	1480.53	19.0008	1480.53	94.004	1480.53	99.468	1480.53	11.6913	1480.53	47.8799	1480.53	30.3224	1480.53	39.7758
1478.89	50.8225	1478.89	44.7251	1478.89	70.8912	1478.89	84.602	1478.89	38.4334	1478.89	61.4042	1478.89	52.6889	1478.89	52.7471	1478.89	121.253	1478.89	29.3329	1478.89	13.7573	1478.89	19.4445	1478.89	134.583	1478.89	99.505	1478.89	57.1424	1478.89	48.4029	1478.89	0.50807	1478.89	40.0806
1477.25	77.2507	1477.25	44.9596	1477.25	71.3661	1477.25	85.0139	1477.25	48.4345	1477.25	61.4266	1477.25	50.3128	1477.25	53.4482	1477.25	9.39655	1477.25	29.6795	1477.25	9.7992	1477.25	19.885	1477.25	83.511	1477.25	99.5356	1477.25	60.7756	1477.25	48.9261	1477.25	31.7916	1477.25	40.3817
1475.62	39.3751	1475.62	45.195	1475.62	126.484	1475.62	85.4262	1475.62	53.6081	1475.62	61.4519	1475.62	97.7568	1475.62	54.1495	1475.62	-10.8021	1475.62	30.0294	1475.62	9.05392	1475.62	20.3219	1475.62	79.0688	1475.62	99.5596	1475.62	64.405	1475.62	49.449	1475.62	18.0549	1475.62	40.6782
1473.98	27.2253	1473.98	45.4312	1473.98	-6.82121e-13	1473.98	85.8396	1473.98	45.9245	1473.98	61.4799	1473.98	35.9092	1473.98	54.8523	1473.98	31.676	1473.98	30.3827	1473.98	27.591	1473.98	20.7566	1473.98	34.4556	1473.98	99.5768	1473.98	98.5635	1473.98	49.9729	1473.98	50.9219	1473.98	40.9701
1472.35	60.0621	1472.35	45.6666	1472.35	96.8782	1472.35	86.253	1472.35	97.6856	1472.35	61.51	1472.35	56.0179	1472.35	55.5554	1472.35	19.5117	1472.35	30.7384	1472.35	68.6097	1472.35	21.189	1472.35	94.2858	1472.35	99.5872	1472.35	21.8545	1472.35	50.4973	1472.35	17.9034	1472.35	41.2564
1470.71	39.8796	1470.71	45.9006	1470.71	103.767	1470.71	86.667	1470.71	48.2339	1470.71	61.5421	1470.71	43.9911	1470.71	56.2594	1470.71	28.2325	1470.71	31.0964	1470.71	-6.03595	1470.71	21.62	1470.71	78.5982	1470.71	99.5911	1470.71	60.8244	1470.71	51.0225	1470.71	34.6894	1470.71	41.5369
1469.07	0.43257	1469.07	46.1315	1469.07	99.4097	1469.07	87.0806	1469.07	109.606	1469.07	61.5754	1469.07	67.293	1469.07	56.962	1469.07	12.8589	1469.07	31.4549	1469.07	1.24556	1469.07	22.0491	1469.07	141.602	1469.07	99.5891	1469.07	74.0817	1469.07	51.5471	1469.07	45.0406	1469.07	41.8105
1467.43	5.95591	1467.43	46.3586	1467.43	93.4482	1467.43	87.4946	1467.43	-0.83748	1467.43	61.6093	1467.43	32.7839	1467.43	57.6649	1467.43	44.051	1467.43	31.8139	1467.43	31.0002	1467.43	22.4778	1467.43	90.5874	1467.43	99.5817	1467.43	18.2963	1467.43	52.0719	1467.43	66.6238	1467.43	42.0774
1465.79	22.7111	1465.79	46.5805	1465.79	21.6765	1465.79	87.9086	1465.79	50.8869	1465.79	61.6431	1465.79	1.49607	1465.79	58.3666	1465.79	38.3092	1465.79	32.1721	1465.79	23.8216	1465.79	22.9065	1465.79	137.508	1465.79	99.5697	1465.79	31.5554	1465.79	52.5959	1465.79	68.9327	1465.79	42.3369
1464.15	16.99	1464.15	46.7966	1464.15	76.7141	1464.15	88.3225	1464.15	22.3478	1464.15	61.676	1464.15	34.41	1464.15	59.0675	1464.15	66.2691	1464.15	32.5283	1464.15	26.2728	1464.15	23.3362	1464.15	128.239	1464.15	99.5536	1464.15	57.646	1464.15	53.1188	1464.15	2.23097	1464.15	42.5885
1462.52	1.64253	1462.52	47.0061	1462.52	64.3392	1462.52	88.7368	1462.52	45.163	1462.52	61.7074	1462.52	64.0968	1462.52	59.7676	1462.52	-0.44795	1462.52	32.881	1462.52	78.4594	1462.52	23.7682	1462.52	139.83	1462.52	99.5341	1462.52	37.1949	1462.52	53.6403	1462.52	33.427	1462.52	42.8313
1460.88	-7.28245	1460.88	47.2092	1460.88	101.697	1460.88	89.1529	1460.88	82.4055	1460.88	61.7371	1460.88	61.6857	1460.88	60.4688	1460.88	-38.2627	1460.88	33.2284	1460.88	5.50188	1460.88	24.2045	1460.88	103.292	1460.88	99.5116	1460.88	85.7289	1460.88	54.1609	1460.88	45.3582	1460.88	43.0654
1459.24	80.0192	1459.24	47.4055	1459.24	97.3377	1459.24	89.5711	1459.24	68.3098	1459.24	61.7648	1459.24	38.4215	1459.24	61.1706	1459.24	5.72792	1459.24	33.5675	1459.24	28.7985	1459.24	24.6454	1459.24	126.108	1459.24	99.4861	1459.24	52.4478	1459.24	54.679	1459.24	31.6199	1459.24	43.2898
1457.6	96.7321	1457.6	47.5965	1457.6	107.411	1457.6	89.9942	1457.6	47.8066	1457.6	61.7903	1457.6	132.214	1457.6	61.8762	1457.6	68.9399	1457.6	33.8968	1457.6	21.6195	1457.6	25.0938	1457.6	110.431	1457.6	99.4576	1457.6	-0.06032	1457.6	55.1955	1457.6	24.2993	1457.6	43.505
1455.96	39.6945	1455.96	47.783	1455.96	104.654	1455.96	90.4238	1455.96	60.9761	1455.96	61.8134	1455.96	70.464	1455.96	62.587	1455.96	23.1141	1455.96	34.2136	1455.96	20.8539	1455.96	25.5514	1455.96	72.3161	1455.96	99.4257	1455.96	56.4619	1455.96	55.7093	1455.96	61.8647	1455.96	43.7111
1454.31	35.5696	1454.31	47.9665	1454.31	132.348	1454.31	90.8629	1454.31	54.9064	1454.31	61.8343	1454.31	82.4621	1454.31	63.3056	1454.31	36.6071	1454.31	34.5145	1454.31	31.3057	1454.31	26.0212	1454.31	80.6956	1454.31	99.3895	1454.31	58.4658	1454.31	56.2203	1454.31	44.9183	1454.31	43.9089
1452.67	29.8434	1452.67	48.1496	1452.67	70.2964	1452.67	91.316	1452.67	52.0442	1452.67	61.8537	1452.67	96.0547	1452.67	64.0365	1452.67	45.2863	1452.67	34.7956	1452.67	16.1142	1452.67	26.5076	1452.67	106.697	1452.67	99.3478	1452.67	60.4684	1452.67	56.7291	1452.67	44.0009	1452.67	44.1003
1451.03	73.7796	1451.03	48.3353	1451.03	104.391	1451.03	91.7876	1451.03	34.7634	1451.03	61.8735	1451.03	-0.9039	1451.03	64.7828	1451.03	65.1733	1451.03	35.0507	1451.03	29.7626	1451.03	27.0147	1451.03	71.8081	1451.03	99.2983	1451.03	91.3046	1451.03	57.2348	1451.03	57.4982	1451.03	44.2874
1449.39	68.0437	1449.39	48.5305	1449.39	61.5902	1449.39	92.2873	1449.39	65.5406	1449.39	61.8983	1449.39	52.7348	1449.39	65.5534	1449.39	9.77189	1449.39	35.273	1449.39	6.56565	1449.39	27.5504	1449.39	105.806	1449.39	99.2365	1449.39	50.0512	1449.39	57.7389	1449.39	19.7337	1449.39	44.4752
1447.75	73.5178	1447.75	48.744	1447.75	116.488	1447.75	92.827	1447.75	73.8851	1447.75	61.9378	1447.75	85.529	1447.75	66.3581	1447.75	20.0474	1447.75	35.4534	1447.75	25.0114	1447.75	28.122	1447.75	109.362	1447.75	99.1542	1447.75	48.8479	1447.75	58.2414	1447.75	52.4414	1447.75	44.671
1446.1	78.9877	1446.1	48.9885	1446.1	54.4876	1446.1	93.4234	1446.1	45.4023	1446.1	62.0102	1446.1	30.2507	1446.1	67.2099	1446.1	30.3167	1446.1	35.5855	1446.1	64.2601	1446.1	28.7366	1446.1	136.931	1446.1	99.0375	1446.1	49.2448	1446.1	58.7442	1446.1	25.8952	1446.1	44.8876
1444.46	73.2489	1444.46	49.2769	1444.46	117.363	1444.46	94.0897	1444.46	93.7621	1444.46	62.1438	1444.46	63.0276	1444.46	68.1158	1444.46	19.7715	1444.46	35.6736	1444.46	56.7644	1444.46	29.3927	1444.46	70.0482	1444.46	98.868	1444.46	89.6563	1444.46	59.2521	1444.46	82.5908	1444.46	45.1441
1442.82	27.5044	1442.82	49.6047	1442.82	96.9953	1442.82	94.7938	1442.82	102.094	1442.82	62.4077	1442.82	106.989	1442.82	68.8791	1442.82	38.0354	1442.82	35.888	1442.82	49.2573	1442.82	29.9599	1442.82	75.2071	1442.82	98.4762	1442.82	86.842	1442.82	59.7778	1442.82	35.2408	1442.82	45.1763
1441.17	26.5753	1441.17	49.9518	1441.17	91.0336	1441.17	95.5012	1441.17	48.0219	1441.17	62.6758	1441.17	54.9304	1441.17	69.6032	1441.17	22.6897	1441.17	36.125	1441.17	41.7569	1441.17	30.5046	1441.17	75.5619	1441.17	98.0694	1441.17	88.8266	1441.17	60.3127	1441.17	80.7041	1441.17	45.2197
1439.53	64.0361	1439.53	50.3156	1439.53	46.6837	1439.53	96.2042	1439.53	118.742	1439.53	62.9406	1439.53	70.0743	1439.53	70.2871	1439.53	82.531	1439.53	36.3902	1439.53	34.2452	1439.53	31.0231	1439.53	173.491	1439.53	97.6605	1439.53	38.0232	1439.53	60.8575	1439.53	18.9726	1439.53	45.279
1437.88	50.3026	1437.88	50.6933	1437.88	98.3065	1437.88	96.8925	1437.88	72.6862	1437.88	63.1938	1437.88	61.2188	1437.88	70.9303	1437.88	11.2061	1437.88	36.6873	1437.88	26.7311	1437.88	31.5103	1437.88	133.841	1437.88	97.2647	1437.88	35.218	1437.88	61.4083	1437.88	94.8004	1437.88	45.3565
1436.24	60.5569	1436.24	51.0806	1436.24	61.9659	1436.24	97.5592	1436.24	73.0173	1436.24	63.4286	1436.24	50.7644	1436.24	71.5346	1436.24	63.0259	1436.24	37.0177	1436.24	-1.23635	1436.24	31.9651	1436.24	137.378	1436.24	96.8939	1436.24	45.2041	1436.24	61.9617	1436.24	61.8668	1436.24	45.4519
1434.59	74.003	1434.59	51.4743	1434.59	143.934	1434.59	98.2014	1434.59	34.9831	1434.59	63.6368	1434.59	99.4584	1434.59	72.1013	1434.59	47.6832	1434.59	37.3819	1434.59	58.7281	1434.59	32.391	1434.59	81.7653	1434.59	96.5528	1434.59	80.7622	1434.59	62.5152	1434.59	35.3397	1434.59	45.562
1432.95	69.8599	1432.95	51.8679	1432.95	158.739	1432.95	98.8135	1432.95	99.2492	1432.95	63.8086	1432.95	60.2246	1432.95	72.6251	1432.95	75.4958	1432.95	37.7777	1432.95	35.5564	1432.95	32.7926	1432.95	93.2997	1432.95	96.2425	1432.95	44.3835	1432.95	63.0622	1432.95	71.1503	1432.95	45.6849
1431.3	35.3585	1431.3	52.2523	1431.3	82.4582	1431.3	99.3912	1431.3	10.0926	1431.3	63.9387	1431.3	99.3002	1431.3	73.1135	1431.3	63.3493	1431.3	38.1999	1431.3	29.9705	1431.3	33.176	1431.3	37.7184	1431.3	95.9652	1431.3	46.3688	1431.3	63.5949	1431.3	59.0073	1431.3	45.8227
1429.66	82.3434	1429.66	52.6176	1429.66	135.608	1429.66	99.9257	1429.66	8.8373	1429.66	64.0254	1429.66	123.977	1429.66	73.577	1429.66	36.8285	1429.66	38.6401	1429.66	-21.9428	1429.66	33.5445	1429.66	125.936	1429.66	95.7257	1429.66	96.2774	1429.66	64.1035	1429.66	66.0369	1429.66	45.9766
1428.01	78.1966	1428.01	52.9567	1428.01	102.487	1428.01	100.411	1428.01	58.6912	1428.01	64.0728	1428.01	100.725	1428.01	74.0234	1428.01	26.2891	1428.01	39.0911	1428.01	14.0085	1428.01	33.9011	1428.01	92.7294	1428.01	95.5241	1428.01	99.8452	1428.01	64.5824	1428.01	92.2263	1428.01	46.1465
1426.36	46.9037	1426.36	53.2608	1426.36	78.9594	1426.36	100.845	1426.36	25.4878	1426.36	64.0871	1426.36	35.961	1426.36	74.4535	1426.36	-33.7489	1426.36	39.5464	1426.36	3.63435	1426.36	34.2504	1426.36	64.3263	1426.36	95.3552	1426.36	4.40724	1426.36	65.0275	1426.36	28.9794	1426.36	46.3321
1424.71	44.3602	1424.71	53.5207	1424.71	100.143	1424.71	101.226	1424.71	68.9297	1424.71	64.0725	1424.71	92.5547	1424.71	74.8636	1424.71	46.7281	1424.71	40.0037	1424.71	58.7194	1424.71	34.5983	1424.71	71.0574	1424.71	95.2127	1424.71	68.6576	1424.71	65.4399	1424.71	43.9852	1424.71	46.5337
1423.07	73.7372	1423.07	53.7252	1423.07	118.122	1423.07	101.553	1423.07	67.6596	1423.07	64.0296	1423.07	145.926	1423.07	75.2477	1423.07	66.5144	1423.07	40.4595	1423.07	45.1438	1423.07	34.9496	1423.07	114.494	1423.07	95.093	1423.07	78.6098	1423.07	65.8214	1423.07	39.8268	1423.07	46.7519
1421.42	67.9936	1421.42	53.8651	1421.42	115.348	1421.42	101.832	1421.42	60.007	1421.42	63.9609	1421.42	57.2478	1421.42	75.6026	1421.42	71.9294	1421.42	40.9106	1421.42	14.0198	1421.42	35.3113	1421.42	113.23	1421.42	94.993	1421.42	90.153	1421.42	66.174	1421.42	104.287	1421.42	46.9881
1419.77	41.5099	1419.77	53.9311	1419.77	55.1383	1419.77	102.068	1419.77	100.22	1419.77	63.8707	1419.77	86.6658	1419.77	75.9207	1419.77	21.5003	1419.77	41.3558	1419.77	18.0068	1419.77	35.6855	1419.77	107.178	1419.77	94.9167	1419.77	39.468	1419.77	66.4938	1419.77	57.0354	1419.77	47.2404
1418.12	8.65539	1418.12	53.9176	1418.12	84.2779	1418.12	102.263	1418.12	106.918	1418.12	63.7634	1418.12	58.644	1418.12	76.1972	1418.12	34.8945	1418.12	41.7965	1418.12	49.1064	1418.12	36.0751	1418.12	72.4166	1418.12	94.8711	1418.12	92.4842	1418.12	66.7747	1418.12	-10.9346	1418.12	47.5059
1416.47	10.8987	1416.47	53.8258	1416.47	124.567	1416.47	102.428	1416.47	72.1492	1416.47	63.6414	1416.47	44.9843	1416.47	76.4366	1416.47	48.2823	1416.47	42.2322	1416.47	57.8655	1416.47	36.4824	1416.47	82.3219	1416.47	94.8606	1416.47	3.54538	1416.47	67.0109	1416.47	40.7285	1416.47	47.7781
1414.82	24.2986	1414.82	53.6631	1414.82	113.816	1414.82	102.568	1414.82	69.2823	1414.82	63.5043	1414.82	63.2133	1414.82	76.6477	1414.82	40.9342	1414.82	42.6633	1414.82	74.5893	1414.82	36.9084	1414.82	109.759	1414.82	94.8865	1414.82	112.347	1414.82	67.1996	1414.82	11.051	1414.82	48.0484
1413.17	61.6026	1413.17	53.4411	1413.17	32.9318	1413.17	102.686	1413.17	125.396	1413.17	63.3536	1413.17	135.629	1413.17	76.8406	1413.17	-4.66836	1413.17	43.0934	1413.17	43.4838	1413.17	37.3581	1413.17	46.3234	1413.17	94.9482	1413.17	99.9544	1413.17	67.3407	1413.17	53.1162	1413.17	48.3089
1411.52	27.1721	1411.52	53.1756	1411.52	181.573	1411.52	102.783	1411.52	50.8017	1411.52	63.1952	1411.52	74.139	1411.52	77.0221	1411.52	38.9941	1411.52	43.5219	1411.52	36.2952	1411.52	37.8327	1411.52	73.7545	1411.52	95.0435	1411.52	36.5673	1411.52	67.4336	1411.52	58.5052	1411.52	48.55
1409.87	75.6087	1409.87	52.883	1409.87	135.759	1409.87	102.864	1409.87	68.6531	1409.87	63.04	1409.87	77.999	1409.87	77.2006	1409.87	38.0218	1409.87	43.9498	1409.87	16.361	1409.87	38.3303	1409.87	66.1187	1409.87	95.1677	1409.87	84.7408	1409.87	67.48	1409.87	8.12167	1409.87	48.7626
1408.22	53.9302	1408.22	52.5801	1408.22	97.9294	1408.22	102.931	1408.22	73.752	1408.22	62.8966	1408.22	65.9235	1408.22	77.3817	1408.22	56.1643	1408.22	44.3807	1408.22	56.9674	1408.22	38.8484	1408.22	119.019	1408.22	95.3175	1408.22	38.9051	1408.22	67.482	1408.22	31.035	1408.22	48.9423
1406.57	49.7797	1406.57	52.2844	1406.57	138.155	1406.57	102.987	1406.57	53.366	1406.57	62.7692	1406.57	79.3329	1406.57	77.5684	1406.57	71.1127	1406.57	44.8189	1406.57	86.4068	1406.57	39.3847	1406.57	84.2994	1406.57	95.4901	1406.57	104.574	1406.57	67.4411	1406.57	30.0466	1406.57	49.0932
1404.92	80.6585	1404.92	52.0142	1404.92	76.4536	1404.92	103.033	1404.92	64.8337	1404.92	62.6592	1404.92	111.839	1404.92	77.7601	1404.92	51.0211	1404.92	45.2698	1404.92	2.77619	1404.92	39.9376	1404.92	127.616	1404.92	95.6834	1404.92	68.3056	1404.92	67.3574	1404.92	30.6469	1404.92	49.2231
1403.27	149.73	1403.27	51.7835	1403.27	108.704	1403.27	103.068	1403.27	98.5835	1403.27	62.5656	1403.27	131.593	1403.27	77.9598	1403.27	32.5295	1403.27	45.7406	1403.27	62.4576	1403.27	40.5135	1403.27	70.6196	1403.27	95.8921	1403.27	40.0119	1403.27	67.2332	1403.27	12.1414	1403.27	49.3392
1401.62	65.9748	1401.62	51.5994	1401.62	97.965	1401.62	103.092	1401.62	78.2032	1401.62	62.4878	1401.62	68.5703	1401.62	78.1706	1401.62	66.5672	1401.62	46.2337	1401.62	40.9388	1401.62	41.1188	1401.62	31.1545	1401.62	96.1097	1401.62	88.1266	1401.62	67.0752	1401.62	30.2481	1401.62	49.4462
1399.96	2.94176	1399.96	51.4652	1399.96	109.508	1399.96	103.103	1399.96	53.0579	1399.96	62.4256	1399.96	38.989	1399.96	78.3923	1399.96	25.8	1399.96	46.7522	1399.96	14.6547	1399.96	41.7561	1399.96	125.372	1399.96	96.3322	1399.96	99.6207	1399.96	66.8943	1399.96	41.9797	1399.96	49.5521
1398.31	76.7519	1398.31	51.3841	1398.31	138.543	1398.31	103.104	1398.31	70.8767	1398.31	62.3811	1398.31	63.5067	1398.31	78.6204	1398.31	50.2752	1398.31	47.2964	1398.31	47.2427	1398.31	42.4198	1398.31	-4.54747e-13	1398.31	96.5582	1398.31	77.6985	1398.31	66.6996	1398.31	9.15645	1398.31	49.6642
1396.65	7.3779	1396.65	51.3569	1396.65	94.3996	1396.65	103.093	1396.65	28.2461	1396.65	62.3574	1396.65	41.8846	1396.65	78.8511	1396.65	63.6049	1396.65	47.8672	1396.65	41.6421	1396.65	43.104	1396.65	146.669	1396.65	96.7889	1396.65	62.1476	1396.65	66.4961	1396.65	25.6532	1396.65	49.7895
1395	58.8879	1395	51.3775	1395	134.554	1395	103.073	1395	33.3391	1395	62.358	1395	48.891	1395	79.0799	1395	35.5802	1395	48.4626	1395	-19.6172	1395	43.7989	1395	84.9534	1395	97.0244	1395	52.9623	1395	66.2879	1395	86.665	1395	49.9343
1393.35	67.4479	1393.35	51.4337	1393.35	112.686	1393.35	103.048	1393.35	59.0982	1393.35	62.3851	1393.35	35.223	1393.35	79.3073	1393.35	69.5721	1393.35	49.0864	1393.35	32.0304	1393.35	44.4962	1393.35	83.679	1393.35	97.2648	1393.35	51.7299	1393.35	66.076	1393.35	64.9747	1393.35	50.1047
1391.69	95.0766	1391.69	51.5135	1391.69	41.5501	1391.69	103.024	1391.69	21.2641	1391.69	62.438	1391.69	126.466	1391.69	79.5327	1391.69	47.9139	1391.69	49.7424	1391.69	34.3783	1391.69	45.1859	1391.69	104.657	1391.69	97.5092	1391.69	153.816	1391.69	65.8623	1391.69	40.1116	1391.69	50.3082
1390.04	30.5198	1390.04	51.6081	1390.04	167.503	1390.04	103.005	1390.04	72.4406	1390.04	62.5127	1390.04	74.6404	1390.04	79.7579	1390.04	35.7994	1390.04	50.4331	1390.04	51.0268	1390.04	45.8597	1390.04	93.8419	1390.04	97.7601	1390.04	71.5121	1390.04	65.6475	1390.04	83.5921	1390.04	50.5545
1388.38	58.1406	1388.38	51.7099	1388.38	91.6169	1388.38	102.997	1388.38	40.9738	1388.38	62.6018	1388.38	67.3196	1388.38	79.9864	1388.38	47.5199	1388.38	51.156	1388.38	77.1977	1388.38	46.5061	1388.38	102.095	1388.38	98.0183	1388.38	70.2725	1388.38	65.4298	1388.38	80.9736	1388.38	50.8524
1386.73	49.2132	1386.73	51.8158	1386.73	63.4178	1386.73	103	1386.73	38.1135	1386.73	62.6966	1386.73	66.3533	1386.73	80.2183	1386.73	43.3495	1386.73	51.9122	1386.73	39.817	1386.73	47.1197	1386.73	134.172	1386.73	98.2886	1386.73	105.568	1386.73	65.2064	1386.73	33.8765	1386.73	51.2073
1385.07	49.8166	1385.07	51.9255	1385.07	109.872	1385.07	103.014	1385.07	67.0162	1385.07	62.7886	1385.07	116.204	1385.07	80.4533	1385.07	24.8859	1385.07	52.6976	1385.07	53.2709	1385.07	47.6957	1385.07	123.353	1385.07	98.5752	1385.07	31.2655	1385.07	64.9747	1385.07	88.4378	1385.07	51.6236
1383.41	17.0742	1383.41	52.0396	1383.41	95.9683	1383.41	103.044	1383.41	87.9665	1383.41	62.8714	1383.41	91.4028	1383.41	80.6912	1383.41	47.7111	1383.41	53.5054	1383.41	33.3732	1383.41	48.234	1383.41	155.408	1383.41	98.8785	1383.41	93.5441	1383.41	64.7334	1383.41	30.2391	1383.41	52.1038
1381.76	27.2051	1381.76	52.1546	1381.76	107.468	1381.76	103.087	1381.76	31.1223	1381.76	62.9394	1381.76	50.7343	1381.76	80.9299	1381.76	49.8877	1381.76	54.3274	1381.76	53.1683	1381.76	48.7347	1381.76	82.6761	1381.76	99.1964	1381.76	49.4354	1381.76	64.4856	1381.76	26.0359	1381.76	52.6475
1380.1	69.0726	1380.1	52.2658	1380.1	74.524	1380.1	103.139	1380.1	56.8316	1380.1	62.9913	1380.1	14.8422	1380.1	81.1667	1380.1	50.4755	1380.1	55.1569	1380.1	72.9538	1380.1	49.199	1380.1	117.898	1380.1	99.5284	1380.1	21.2164	1380.1	64.2332	1380.1	113.884	1380.1	53.2504
1378.44	-6.50073	1378.44	52.3689	1378.44	84.434	1378.44	103.191	1378.44	41.2728	1378.44	63.0338	1378.44	120.181	1378.44	81.4035	1378.44	30.4324	1378.44	55.9836	1378.44	41.9515	1378.44	49.6276	1378.44	129.301	1378.44	99.8719	1378.44	29.5031	1378.44	63.9761	1378.44	76.3366	1378.44	53.9071
1376.79	46.4567	1376.79	52.4601	1376.79	83.234	1376.79	103.231	1376.79	81.2446	1376.79	63.0761	1376.79	131.874	1376.79	81.6485	1376.79	42.1253	1376.79	56.7989	1376.79	49.0355	1376.79	50.0238	1376.79	128.007	1376.79	100.228	1376.79	31.4398	1376.79	63.7129	1376.79	86.3956	1376.79	54.6114
1375.13	70.84	1375.13	52.5398	1375.13	86.7913	1375.13	103.251	1375.13	70.4443	1375.13	63.1274	1375.13	83.288	1375.13	81.9112	1375.13	96.6346	1375.13	57.5915	1375.13	30.7373	1375.13	50.3925	1375.13	83.8895	1375.13	100.594	1375.13	96.8166	1375.13	63.4451	1375.13	33.0051	1375.13	55.3519
1373.47	41.2965	1373.47	52.6126	1373.47	95.1027	1373.47	103.247	1373.47	80.2622	1373.47	63.1999	1373.47	53.7478	1373.47	82.1997	1373.47	81.3472	1373.47	58.3558	1373.47	58.4306	1373.47	50.7423	1373.47	66.7465	1373.47	100.967	1373.47	28.9641	1373.47	63.1775	1373.47	44.6489	1373.47	56.1155
1371.81	59.326	1371.81	52.6804	1371.81	78.0439	1371.81	103.216	1371.81	71.0512	1371.81	63.3059	1371.81	55.925	1371.81	82.5201	1371.81	64.4803	1371.81	59.0925	1371.81	67.0866	1371.81	51.0818	1371.81	82.9027	1371.81	101.344	1371.81	118.091	1371.81	62.9125	1371.81	57.8708	1371.81	56.8922
1370.15	42.4742	1370.15	52.7449	1370.15	135.486	1370.15	103.162	1370.15	-30.0878	1370.15	63.4577	1370.15	40.6611	1370.15	82.8748	1370.15	34.9378	1370.15	59.8033	1370.15	51.9605	1370.15	51.4154	1370.15	97.4648	1370.15	101.72	1370.15	86.7165	1370.15	62.6542	1370.15	77.4231	1370.15	57.6702
1368.49	0.27418	1368.49	52.8125	1368.49	132.685	1368.49	103.094	1368.49	63.7309	1368.49	63.6668	1368.49	90.3725	1368.49	83.2694	1368.49	52.9474	1368.49	60.4941	1368.49	85.9644	1368.49	51.7459	1368.49	91.4193	1368.49	102.097	1368.49	69.6169	1368.49	62.4063	1368.49	79.5334	1368.49	58.443
1366.83	42.0595	1366.83	52.8902	1366.83	96.6127	1366.83	103.021	1366.83	100.472	1366.83	63.9408	1366.83	43.415	1366.83	83.7071	1366.83	55.1041	1366.83	61.1665	1366.83	15.3866	1366.83	52.0729	1366.83	134.489	1366.83	102.475	1366.83	44.6019	1366.83	62.1715	1366.83	35.6946	1366.83	59.1988
1365.17	28.3857	1365.17	52.9853	1365.17	108.074	1365.17	102.953	1365.17	73.8378	1365.17	64.282	1365.17	86.7606	1365.17	84.1896	1365.17	63.5938	1365.17	61.8227	1365.17	65.2193	1365.17	52.3964	1365.17	123.683	1365.17	102.851	1365.17	33.8523	1365.17	61.9517	1365.17	90.0781	1365.17	59.923
1363.51	57.4736	1363.51	53.1082	1363.51	100.525	1363.51	102.9	1363.51	51.9653	1363.51	64.6868	1363.51	138.001	1363.51	84.7199	1363.51	29.3201	1363.51	62.4646	1363.51	72.2703	1363.51	52.7198	1363.51	101.795	1363.51	103.221	1363.51	32.6078	1363.51	61.7506	1363.51	31.9976	1363.51	60.6008
1361.85	103.964	1361.85	53.2742	1361.85	126.228	1361.85	102.871	1361.85	45.9346	1361.85	65.1478	1361.85	143.302	1361.85	85.3023	1361.85	105.89	1361.85	63.0962	1361.85	50.8183	1361.85	53.0467	1361.85	86.2494	1361.85	103.583	1361.85	63.0288	1361.85	61.5729	1361.85	19.8554	1361.85	61.2234
1360.19	57.039	1360.19	53.498	1360.19	104.43	1360.19	102.876	1360.19	73.1474	1360.19	65.6554	1360.19	91.6115	1360.19	85.9365	1360.19	87.4485	1360.19	63.7168	1360.19	83.193	1360.19	53.3767	1360.19	134.026	1360.19	103.936	1360.19	49.1131	1360.19	61.4199	1360.19	55.2034	1360.19	61.7882
1358.53	49.6962	1358.53	53.7906	1358.53	52.5702	1358.53	102.919	1358.53	92.4337	1358.53	66.1994	1358.53	54.1819	1358.53	86.6189	1358.53	27.8653	1358.53	64.324	1358.53	26.926	1358.53	53.705	1358.53	131.137	1358.53	104.277	1358.53	57.3578	1358.53	61.2916	1358.53	28.8114	1358.53	62.2941
1356.86	50.2668	1356.86	54.1586	1356.86	90.9197	1356.86	103.007	1356.86	108.547	1356.86	66.772	1356.86	108.535	1356.86	87.3419	1356.86	75.8992	1356.86	64.917	1356.86	62.452	1356.86	54.0296	1356.86	79.1996	1356.86	104.605	1356.86	27.6245	1356.86	61.1832	1356.86	46.7313	1356.86	62.7419
1355.2	80.892	1355.2	54.6031	1355.2	89.7046	1355.2	103.141	1355.2	64.5412	1355.2	67.3631	1355.2	63.2036	1355.2	88.098	1355.2	104.929	1355.2	65.4965	1355.2	50.505	1355.2	54.3509	1355.2	128.525	1355.2	104.915	1355.2	70.6704	1355.2	61.0896	1355.2	44.0768	1355.2	63.1313
1353.54	76.7069	1353.54	55.1215	1353.54	85.3247	1353.54	103.315	1353.54	37.9502	1353.54	67.9622	1353.54	87.4746	1353.54	88.8815	1353.54	48.5393	1353.54	66.0597	1353.54	60.7016	1353.54	54.6686	1353.54	130.38	1353.54	105.202	1353.54	26.7109	1353.54	61.0123	1353.54	117.333	1353.54	63.4626
1351.87	86.7535	1351.87	55.7101	1351.87	139.45	1351.87	103.522	1351.87	60.3875	1351.87	68.5625	1351.87	91.1767	1351.87	89.6921	1351.87	66.4898	1351.87	66.6029	1351.87	85.1233	1351.87	54.9847	1351.87	118.003	1351.87	105.457	1351.87	49.18	1351.87	60.951	1351.87	79.8722	1351.87	63.7418
1350.21	88.8883	1350.21	56.3592	1350.21	114.507	1350.21	103.757	1350.21	74.9092	1350.21	69.1542	1350.21	143.879	1350.21	90.5251	1350.21	57.5552	1350.21	67.1189	1350.21	123.759	1350.21	55.2984	1350.21	32.9107	1350.21	105.671	1350.21	54.2479	1350.21	60.9057	1350.21	80.364	1350.21	63.9738
1348.55	53.0894	1348.55	57.058	1348.55	86.4131	1348.55	104.019	1348.55	60.9755	1348.55	69.734	1348.55	141.237	1348.55	91.3767	1348.55	78.6531	1348.55	67.6071	1348.55	110.22	1348.55	55.6105	1348.55	101.163	1348.55	105.832	1348.55	75.118	1348.55	60.8737	1348.55	6.57014	1348.55	64.1651
1346.88	93.1523	1346.88	57.7908	1346.88	138.918	1346.88	104.311	1346.88	54.9483	1346.88	70.2961	1346.88	129.113	1346.88	92.2385	1346.88	121.863	1346.88	68.0654	1346.88	28.7395	1346.88	55.9221	1346.88	60.3543	1346.88	105.939	1346.88	92.818	1346.88	60.8565	1346.88	103.463	1346.88	64.3211
1345.22	39.9862	1345.22	58.5369	1345.22	117.148	1345.22	104.632	1345.22	105.795	1345.22	70.831	1345.22	41.1599	1345.22	93.0996	1345.22	73.4224	1345.22	68.4913	1345.22	10.4839	1345.22	56.2339	1345.22	95.3919	1345.22	105.995	1345.22	77.3324	1345.22	60.8588	1345.22	67.6052	1345.22	64.448
1343.55	61.0769	1343.55	59.2837	1343.55	100.124	1343.55	104.98	1343.55	90.2822	1343.55	71.3335	1343.55	68.5422	1343.55	93.9545	1343.55	43.9558	1343.55	68.8849	1343.55	28.5626	1343.55	56.5484	1343.55	105.142	1343.55	106.012	1343.55	60.2735	1343.55	60.8802	1343.55	55.4534	1343.55	64.553
1341.89	-6.27452	1341.89	60.0187	1341.89	92.5808	1341.89	105.349	1341.89	84.2492	1341.89	71.7993	1341.89	53.2722	1341.89	94.7982	1341.89	77.6636	1341.89	69.2466	1341.89	37.1555	1341.89	56.8675	1341.89	86.4621	1341.89	105.996	1341.89	73.2232	1341.89	60.9182	1341.89	41.724	1341.89	64.6413
1340.22	2.18294	1340.22	60.7296	1340.22	126.087	1340.22	105.729	1340.22	78.2188	1340.22	72.2269	1340.22	90.1049	1340.22	95.6328	1340.22	120.828	1340.22	69.578	1340.22	33.1136	1340.22	57.19	1340.22	83.5772	1340.22	105.957	1340.22	43.5399	1340.22	60.9717	1340.22	45.3648	1340.22	64.7201
1338.55	57.9871	1338.55	61.4057	1338.55	154.842	1338.55	106.111	1338.55	78.5036	1338.55	72.6175	1338.55	71.6735	1338.55	96.4587	1338.55	89.7863	1338.55	69.8779	1338.55	38.5418	1338.55	57.5123	1338.55	85.4272	1338.55	105.904	1338.55	48.5936	1338.55	61.041	1338.55	83.726	1338.55	64.7953
1336.89	61.6895	1336.89	62.0412	1336.89	118.884	1336.89	106.488	1336.89	58.2733	1336.89	72.975	1336.89	103.745	1336.89	97.2768	1336.89	47.711	1336.89	70.1441	1336.89	58.1692	1336.89	57.8323	1336.89	151.976	1336.89	105.842	1336.89	66.2688	1336.89	61.1288	1336.89	93.663	1336.89	64.8713
1335.22	54.3433	1335.22	62.6278	1335.22	92.4045	1335.22	106.851	1335.22	28.584	1335.22	73.2994	1335.22	134.221	1335.22	98.0842	1335.22	62.4491	1335.22	70.3738	1335.22	47.8082	1335.22	58.1438	1335.22	78.0774	1335.22	105.779	1335.22	42.9136	1335.22	61.2386	1335.22	108.325	1335.22	64.9523
1333.55	81.7014	1333.55	63.1611	1333.55	108.525	1333.55	107.193	1333.55	85.6628	1333.55	73.5915	1333.55	30.6039	1333.55	98.875	1333.55	113.459	1333.55	70.5661	1333.55	73.7302	1333.55	58.4407	1333.55	109.894	1333.55	105.716	1333.55	92.127	1333.55	61.3737	1333.55	55.1517	1333.55	65.044
1331.88	42.8106	1331.88	63.6376	1331.88	96.251	1331.88	107.505	1331.88	63.8645	1331.88	73.8498	1331.88	106.809	1331.88	99.6402	1331.88	54.0535	1331.88	70.7203	1331.88	55.4819	1331.88	58.7179	1331.88	127.502	1331.88	105.654	1331.88	59.3123	1331.88	61.5383	1331.88	90.3118	1331.88	65.1472
1330.22	87.4986	1330.22	64.0551	1330.22	137.587	1330.22	107.78	1330.22	57.8416	1330.22	74.0721	1330.22	67.8802	1330.22	100.374	1330.22	56.1623	1330.22	70.8371	1330.22	93.9999	1330.22	58.967	1330.22	107.26	1330.22	105.594	1330.22	45.4308	1330.22	61.736	1330.22	89.19	1330.22	65.2575
1328.55	26.551	1328.55	64.4125	1328.55	51.2218	1328.55	108.015	1328.55	58.1258	1328.55	74.2578	1328.55	32.1172	1328.55	101.071	1328.55	66.15	1328.55	70.9198	1328.55	23.7322	1328.55	59.1814	1328.55	148.503	1328.55	105.533	1328.55	96.1836	1328.55	61.9652	1328.55	56.5392	1328.55	65.3693
1326.88	44.4272	1326.88	64.7101	1326.88	83.091	1326.88	108.209	1326.88	94.6565	1326.88	74.4062	1326.88	75.1653	1326.88	101.729	1326.88	71.4035	1326.88	70.9712	1326.88	41.7482	1326.88	59.3571	1326.88	139.295	1326.88	105.47	1326.88	44.4739	1326.88	62.2214	1326.88	49.1154	1326.88	65.4763
1325.21	63.8701	1325.21	64.9539	1325.21	81.8572	1325.21	108.36	1325.21	107.536	1325.21	74.5174	1325.21	108.738	1325.21	102.351	1325.21	67.1998	1325.21	70.9943	1325.21	55.0283	1325.21	59.4942	1325.21	81.2452	1325.21	105.402	1325.21	36.9042	1325.21	62.4975	1325.21	111.021	1325.21	65.5756
1323.54	51.7967	1323.54	65.1502	1323.54	86.9235	1323.54	108.47	1323.54	93.6297	1323.54	74.5901	1323.54	186.4	1323.54	102.94	1323.54	45.668	1323.54	70.9897	1323.54	58.8487	1323.54	59.5944	1323.54	92.5323	1323.54	105.33	1323.54	75.0195	1323.54	62.7875	1323.54	23.2435	1323.54	65.6622
1321.87	90.1246	1321.87	65.3036	1321.87	106.16	1321.87	108.54	1321.87	49.8043	1321.87	74.622	1321.87	133.305	1321.87	103.502	1321.87	36.7433	1321.87	70.9564	1321.87	83.1395	1321.87	59.6591	1321.87	110.113	1321.87	105.258	1321.87	48.5444	1321.87	63.0886	1321.87	83.5462	1321.87	65.7279
1320.2	114.262	1320.2	65.4175	1320.2	87.5971	1320.2	108.566	1320.2	80.0032	1320.2	74.6121	1320.2	143.212	1320.2	104.036	1320.2	81.3568	1320.2	70.8933	1320.2	69.6272	1320.2	59.6908	1320.2	72.5736	1320.2	105.191	1320.2	119.704	1320.2	63.3981	1320.2	49.3439	1320.2	65.766
1318.53	50.2295	1318.53	65.4927	1318.53	103.674	1318.53	108.548	1318.53	86.5742	1318.53	74.5611	1318.53	127.924	1318.53	104.538	1318.53	86.5925	1318.53	70.7978	1318.53	21.4855	1318.53	59.6915	1318.53	134.227	1318.53	105.132	1318.53	68.0404	1318.53	63.7122	1318.53	93.8659	1318.53	65.7761
1316.86	58.6233	1316.86	65.5303	1316.86	116.595	1316.86	108.486	1316.86	112.029	1316.86	74.4744	1316.86	57.5537	1316.86	105.006	1316.86	94.9728	1316.86	70.6663	1316.86	55.2065	1316.86	59.6623	1316.86	114.009	1316.86	105.086	1316.86	63.6155	1316.86	64.026	1316.86	92.7231	1316.86	65.7585
1315.19	112.644	1315.19	65.5352	1315.19	137.377	1315.19	108.379	1315.19	140.618	1315.19	74.3596	1315.19	119.389	1315.19	105.442	1315.19	60.8617	1315.19	70.4976	1315.19	30.6892	1315.19	59.6052	1315.19	144.153	1315.19	105.057	1315.19	60.7648	1315.19	64.3327	1315.19	56.9599	1315.19	65.7099
1313.52	73.8203	1313.52	65.5144	1313.52	142.415	1313.52	108.226	1313.52	57.497	1313.52	74.2241	1313.52	129.277	1313.52	105.85	1313.52	106.997	1313.52	70.2945	1313.52	70.6818	1313.52	59.5251	1313.52	112.927	1313.52	105.044	1313.52	62.6336	1313.52	64.6255	1313.52	60.5393	1313.52	65.6251
1311.84	63.323	1311.84	65.4767	1311.84	114.42	1311.84	108.027	1311.84	76.6469	1311.84	74.074	1311.84	126.575	1311.84	106.233	1311.84	104.351	1311.84	70.0619	1311.84	47.7404	1311.84	59.4295	1311.84	136.763	1311.84	105.047	1311.84	92.8116	1311.84	64.8991	1311.84	21.6473	1311.84	65.5019
1310.17	112.583	1310.17	65.4335	1310.17	116.314	1310.17	107.79	1310.17	62.7648	1310.17	73.9104	1310.17	87.7025	1310.17	106.586	1310.17	65.5375	1310.17	69.8049	1310.17	75.1272	1310.17	59.3294	1310.17	116.557	1310.17	105.063	1310.17	100.96	1310.17	65.1509	1310.17	51.9596	1310.17	65.3428
1308.5	94.2182	1308.5	65.3945	1308.5	119.778	1308.5	107.527	1308.5	58.3214	1308.5	73.7289	1308.5	124.308	1308.5	106.907	1308.5	73.9047	1308.5	69.5264	1308.5	86.7793	1308.5	59.2377	1308.5	116.797	1308.5	105.086	1308.5	58.7946	1308.5	65.376	1308.5	68.107	1308.5	65.1545
1306.83	77.43	1306.83	65.3641	1306.83	91.8019	1306.83	107.253	1306.83	83.7428	1306.83	73.5255	1306.83	87.018	1306.83	107.188	1306.83	20.9645	1306.83	69.229	1306.83	71.7022	1306.83	59.1619	1306.83	120.179	1306.83	105.105	1306.83	35.508	1306.83	65.5673	1306.83	88.9589	1306.83	64.9433
1305.15	76.3626	1305.15	65.341	1305.15	180.126	1305.15	106.98	1305.15	44.7227	1305.15	73.2985	1305.15	117.315	1305.15	107.42	1305.15	71.7634	1305.15	68.9153	1305.15	26.7727	1305.15	59.107	1305.15	98.4146	1305.15	105.111	1305.15	37.3743	1305.15	65.7189	1305.15	79.9417	1305.15	64.7155
1303.48	78.4359	1303.48	65.3221	1303.48	103.442	1303.48	106.715	1303.48	85.8457	1303.48	73.0462	1303.48	51.756	1303.48	107.598	1303.48	28.271	1303.48	68.5905	1303.48	83.9836	1303.48	59.0767	1303.48	114.366	1303.48	105.093	1303.48	58.0917	1303.48	65.8212	1303.48	42.6453	1303.48	64.4774
1301.8	63.2278	1301.8	65.3065	1301.8	108.47	1301.8	106.467	1301.8	76.6851	1301.8	72.7642	1301.8	165.291	1301.8	107.72	1301.8	93.1789	1301.8	68.2622	1301.8	83.0485	1301.8	59.075	1301.8	78.4726	1301.8	105.042	1301.8	22.2511	1301.8	65.8686	1301.8	76.047	1301.8	64.2321
1300.13	71.5816	1300.13	65.2908	1300.13	55.3897	1300.13	106.251	1300.13	62.8169	1300.13	72.4447	1300.13	143.716	1300.13	107.791	1300.13	60.691	1300.13	67.9407	1300.13	63.2678	1300.13	59.1044	1300.13	78.7144	1300.13	104.948	1300.13	99.4959	1300.13	65.8575	1300.13	45.0445	1300.13	63.9822
1298.45	84.6399	1298.45	65.2675	1298.45	104.386	1298.45	106.078	1298.45	74.075	1298.45	72.0816	1298.45	123.717	1298.45	107.813	1298.45	53.3368	1298.45	67.6338	1298.45	76.4651	1298.45	59.162	1298.45	96.2254	1298.45	104.803	1298.45	33.8284	1298.45	65.7873	1298.45	72.1456	1298.45	63.7277
1296.78	58.4462	1296.78	65.2257	1296.78	104.697	1296.78	105.957	1296.78	64.9201	1296.78	71.6722	1296.78	130.408	1296.78	107.785	1296.78	53.8315	1296.78	67.3466	1296.78	97.502	1296.78	59.2437	1296.78	58.7863	1296.78	104.6	1296.78	49.8139	1296.78	65.6601	1296.78	58.4181	1296.78	63.4664
1295.1	79.3445	1295.1	65.1534	1295.1	152.088	1295.1	105.887	1295.1	104.42	1295.1	71.2187	1295.1	116.692	1295.1	107.704	1295.1	104.545	1295.1	67.0831	1295.1	71.4472	1295.1	59.343	1295.1	70.0135	1295.1	104.333	1295.1	40.6814	1295.1	65.4836	1295.1	61.9575	1295.1	63.1965
1293.43	48.4542	1293.43	65.0393	1293.43	144.541	1293.43	105.863	1293.43	88.9855	1293.43	70.7248	1293.43	112.393	1293.43	107.566	1293.43	57.9554	1293.43	66.8439	1293.43	92.4737	1293.43	59.4489	1293.43	120.461	1293.43	104.001	1293.43	70.778	1293.43	65.2674	1293.43	48.2338	1293.43	62.9194
1291.75	42.6736	1291.75	64.8707	1291.75	97.7788	1291.75	105.879	1291.75	35.9079	1291.75	70.1934	1291.75	122.21	1291.75	107.362	1291.75	55.3066	1291.75	66.627	1291.75	88.3887	1291.75	59.5512	1291.75	125.392	1291.75	103.61	1291.75	107.134	1291.75	65.0203	1291.75	43.9247	1291.75	62.6408
1290.07	63.5561	1290.07	64.6386	1290.07	129.453	1290.07	105.923	1290.07	69.112	1290.07	69.6274	1290.07	72.4223	1290.07	107.09	1290.07	80.8879	1290.07	66.426	1290.07	92.1461	1290.07	59.6455	1290.07	108.363	1290.07	103.163	1290.07	39.9631	1290.07	64.7523	1290.07	75.6868	1290.07	62.367
1288.4	49.9307	1288.4	64.3379	1288.4	121.911	1288.4	105.986	1288.4	83.4841	1288.4	69.03	1288.4	104.188	1288.4	106.753	1288.4	114.295	1288.4	66.2365	1288.4	62.9707	1288.4	59.7304	1288.4	94.4758	1288.4	102.67	1288.4	46.5154	1288.4	64.4731	1288.4	44.7118	1288.4	62.1046
1286.72	17.4984	1286.72	63.9697	1286.72	53.233	1286.72	106.054	1286.72	42.9817	1286.72	68.3997	1286.72	156.317	1286.72	106.36	1286.72	42.6545	1286.72	66.0552	1286.72	29.1043	1286.72	59.8051	1286.72	97.8379	1286.72	102.134	1286.72	67.1729	1286.72	64.1964	1286.72	78.0216	1286.72	61.8591
1285.04	69.7123	1285.04	63.5397	1285.04	106.833	1285.04	106.115	1285.04	99.6689	1285.04	67.7369	1285.04	117.516	1285.04	105.917	1285.04	85.4561	1285.04	65.8767	1285.04	28.1638	1285.04	59.8665	1285.04	143.514	1285.04	101.564	1285.04	67.4449	1285.04	63.9363	1285.04	67.4294	1285.04	61.6413
1283.36	107.799	1283.36	63.0567	1283.36	122.802	1283.36	106.157	1283.36	98.3533	1283.36	67.0441	1283.36	102.233	1283.36	105.432	1283.36	40.4887	1283.36	65.6908	1283.36	52.2937	1283.36	59.9131	1283.36	87.3174	1283.36	100.972	1283.36	99.0552	1283.36	63.7031	1283.36	85.0446	1283.36	61.4622
1281.68	69.1033	1281.68	62.5286	1281.68	98.0299	1281.68	106.172	1281.68	57.8717	1281.68	66.3267	1281.68	146.484	1281.68	104.908	1281.68	92.6676	1281.68	65.4877	1281.68	18.4456	1281.68	59.945	1281.68	75.0085	1281.68	100.368	1281.68	119.683	1281.68	63.504	1281.68	82.2827	1281.68	61.333
1280	46.0857	1280	61.9581	1280	77.9666	1280	106.149	1280	42.4678	1280	65.5887	1280	56.0143	1280	104.348	1280	30.4858	1280	65.2589	1280	62.9239	1280	59.9653	1280	89.3305	1280	99.7566	1280	129.337	1280	63.3411	1280	84.2185	1280	61.2567
1278.32	71.6193	1278.32	61.349	1278.32	103.322	1278.32	106.077	1278.32	69.3491	1278.32	64.8397	1278.32	111.211	1278.32	103.755	1278.32	77.9432	1278.32	64.9999	1278.32	88.5895	1278.32	59.9783	1278.32	102.079	1278.32	99.1402	1278.32	90.4432	1278.32	63.2125	1278.32	73.6233	1278.32	61.2318
1276.64	45.4761	1276.64	60.7067	1276.64	100.484	1276.64	105.953	1276.64	42.9885	1276.64	64.0896	1276.64	78.7078	1276.64	103.134	1276.64	61.1895	1276.64	64.711	1276.64	-6.30647	1276.64	59.9875	1276.64	89.7709	1276.64	98.5215	1276.64	87.5726	1276.64	63.1147	1276.64	-5.85488	1276.64	61.2522
1274.96	49.0813	1274.96	60.0361	1274.96	91.3857	1274.96	105.775	1274.96	63.5949	1274.96	63.3463	1274.96	119.781	1274.96	102.491	1274.96	105.485	1274.96	64.3958	1274.96	38.1412	1274.96	59.9953	1274.96	118.163	1274.96	97.9008	1274.96	34.615	1274.96	63.0448	1274.96	38.351	1274.96	61.3127
1273.28	38.6001	1273.28	59.3423	1273.28	113.587	1273.28	105.542	1273.28	82.6271	1273.28	62.6186	1273.28	120.146	1273.28	101.835	1273.28	33.9591	1273.28	64.062	1273.28	52.8355	1273.28	60.0045	1273.28	99.5949	1273.28	97.2743	1273.28	25.4964	1273.28	63.0004	1273.28	44.9784	1273.28	61.4082
1271.6	92.2665	1271.6	58.6307	1271.6	110.745	1271.6	105.258	1271.6	59.4077	1271.6	61.9195	1271.6	112.686	1271.6	101.177	1271.6	93.8827	1271.6	63.7142	1271.6	70.6502	1271.6	60.0187	1271.6	74.7759	1271.6	96.6406	1271.6	30.4611	1271.6	62.9794	1271.6	90.7127	1271.6	61.5344
1269.92	70.8269	1269.92	57.9093	1269.92	109.467	1269.92	104.931	1269.92	33.0694	1269.92	61.2614	1269.92	106.789	1269.92	100.527	1269.92	47.4143	1269.92	63.3536	1269.92	69.6848	1269.92	60.0388	1269.92	142.252	1269.92	96.0006	1269.92	54.1924	1269.92	62.9778	1269.92	41.0095	1269.92	61.688
1268.24	35.3204	1268.24	57.1891	1268.24	51.8903	1268.24	104.571	1268.24	28.6351	1268.24	60.6547	1268.24	107.147	1268.24	99.8881	1268.24	33.8048	1268.24	62.9817	1268.24	35.8773	1268.24	60.063	1268.24	128.379	1268.24	95.3564	1268.24	63.8374	1268.24	62.9928	1268.24	66.3889	1268.24	61.8638
1266.56	24.8432	1266.56	56.4793	1266.56	25.6069	1266.56	104.184	1266.56	85.1774	1266.56	60.1081	1266.56	99.6833	1266.56	99.2572	1266.56	54.5959	1266.56	62.6036	1266.56	41.1695	1266.56	60.0901	1266.56	117.637	1266.56	94.7135	1266.56	75.0401	1266.56	63.024	1266.56	43.2864	1266.56	62.0559
1264.88	17.4947	1264.88	55.7871	1264.88	111.879	1264.88	103.78	1264.88	60.411	1264.88	59.6255	1264.88	90.6568	1264.88	98.629	1264.88	36.2976	1264.88	62.2288	1264.88	41.7677	1264.88	60.1163	1264.88	88.1406	1264.88	94.0798	1264.88	75.2946	1264.88	63.0681	1264.88	117.105	1264.88	62.2606
1263.19	66.4084	1263.19	55.1175	1263.19	79.3403	1263.19	103.372	1263.19	118.482	1263.19	59.2068	1263.19	51.9386	1263.19	97.9979	1263.19	64.8897	1263.19	61.8643	1263.19	11.1089	1263.19	60.1389	1263.19	103.977	1263.19	93.463	1263.19	102.115	1263.19	63.1196	1263.19	37.7362	1263.19	62.4755
1261.51	77.7998	1261.51	54.4772	1261.51	71.8134	1261.51	102.968	1261.51	84.3434	1261.51	58.8501	1261.51	89.7934	1261.51	97.3621	1261.51	54.4063	1261.51	61.5129	1261.51	66.3953	1261.51	60.1617	1261.51	51.0583	1261.51	92.8696	1261.51	52.3639	1261.51	63.1721	1261.51	28.7093	1261.51	62.6962
1259.82	45.4459	1259.82	53.8704	1259.82	79.9092	1259.82	102.575	1259.82	54.905	1259.82	58.5455	1259.82	130.752	1259.82	96.7226	1259.82	78.2915	1259.82	61.1735	1259.82	77.9164	1259.82	60.1939	1259.82	109.069	1259.82	92.2995	1259.82	91.6718	1259.82	63.2212	1259.82	36.8662	1259.82	62.9168
1258.14	69.3266	1258.14	53.2996	1258.14	130.167	1258.14	102.193	1258.14	45.7811	1258.14	58.2799	1258.14	54.5589	1258.14	96.0859	1258.14	44.3798	1258.14	60.8446	1258.14	62.8808	1258.14	60.2459	1258.14	138.942	1258.14	91.75	1258.14	57.5593	1258.14	63.2602	1258.14	99.6775	1258.14	63.1326
1256.46	76.0194	1256.46	52.7683	1256.46	161.664	1256.46	101.821	1256.46	56.9584	1256.46	58.0421	1256.46	56.4655	1256.46	95.4584	1256.46	72.9369	1256.46	60.5258	1256.46	108.744	1256.46	60.3267	1256.46	98.5372	1256.46	91.216	1256.46	78.1091	1256.46	63.2797	1256.46	82.827	1256.46	63.3432
1254.77	79.5859	1254.77	52.2794	1254.77	136.948	1254.77	101.464	1254.77	38.4704	1254.77	57.8252	1254.77	94.2726	1254.77	94.8465	1254.77	56.21	1254.77	60.215	1254.77	85.8992	1254.77	60.4387	1254.77	80.0042	1254.77	90.6912	1254.77	-5.94078	1254.77	63.2718	1254.77	94.0806	1254.77	63.5483
1253.09	64.4203	1253.09	51.8371	1253.09	173.109	1253.09	101.126	1253.09	37.1573	1253.09	57.6241	1253.09	83.6779	1253.09	94.2583	1253.09	34.8063	1253.09	59.913	1253.09	30.2882	1253.09	60.5765	1253.09	94.2524	1253.09	90.1688	1253.09	22.4154	1253.09	63.227	1253.09	42.8982	1253.09	63.7488
1251.4	13.3714	1251.4	51.4421	1251.4	68.8208	1251.4	100.812	1251.4	56.1283	1251.4	57.4325	1251.4	77.7655	1251.4	93.7033	1251.4	71.1432	1251.4	59.6266	1251.4	74.5617	1251.4	60.7308	1251.4	66.3636	1251.4	89.6403	1251.4	56.999	1251.4	63.1371	1251.4	51.0291	1251.4	63.9402
1249.71	98.0631	1249.71	51.0944	1249.71	100.298	1249.71	100.524	1249.71	64.1697	1249.71	57.2461	1249.71	96.8123	1249.71	93.1904	1249.71	98.1018	1249.71	59.3691	1249.71	56.4135	1249.71	60.8954	1249.71	71.2456	1249.71	89.0986	1249.71	-20.7541	1249.71	62.9971	1249.71	48.2334	1249.71	64.1145
1248.03	78.2183	1248.03	50.7926	1248.03	103.685	1248.03	100.261	1248.03	30.0959	1248.03	57.0618	1248.03	83.0944	1248.03	92.7239	1248.03	89.1744	1248.03	59.1502	1248.03	78.8219	1248.03	61.0662	1248.03	122.914	1248.03	88.5408	1248.03	65.2895	1248.03	62.8038	1248.03	37.6377	1248.03	64.2642
1246.34	31.8728	1246.34	50.5329	1246.34	161.646	1246.34	100.019	1246.34	17.8671	1246.34	56.8783	1246.34	116.159	1246.34	92.3039	1246.34	86.4873	1246.34	58.9755	1246.34	66.9144	1246.34	61.2422	1246.34	91.9144	1246.34	87.9659	1246.34	23.4308	1246.34	62.5586	1246.34	67.5864	1246.34	64.3846
1244.65	44.7864	1244.65	50.313	1244.65	171.251	1244.65	99.8029	1244.65	46.1757	1244.65	56.6972	1244.65	99.3191	1244.65	91.9298	1244.65	63.5327	1244.65	58.8518	1244.65	17.5951	1244.65	61.4225	1244.65	62.4865	1244.65	87.3772	1244.65	34.5941	1244.65	62.2667	1244.65	33.6017	1244.65	64.4741
1242.97	43.6645	1242.97	50.1287	1242.97	81.0995	1242.97	99.6132	1242.97	7.4502	1242.97	56.5206	1242.97	79.3659	1242.97	91.5951	1242.97	71.7587	1242.97	58.7794	1242.97	99.2188	1242.97	61.6088	1242.97	70.4768	1242.97	86.7788	1242.97	66.0129	1242.97	61.9357	1242.97	26.1255	1242.97	64.5347
1241.28	44.0993	1241.28	49.9735	1241.28	92.2736	1241.28	99.451	1241.28	96.5186	1241.28	56.3547	1241.28	76.5591	1241.28	91.295	1241.28	55.0468	1241.28	58.7551	1241.28	57.701	1241.28	61.8012	1241.28	72.2292	1241.28	86.176	1241.28	97.4164	1241.28	61.5756	1241.28	110.587	1241.28	64.5709
1239.59	52.3214	1239.59	49.8386	1239.59	86.3041	1239.59	99.3119	1239.59	46.8918	1239.59	56.2054	1239.59	100.235	1239.59	91.0265	1239.59	30.5508	1239.59	58.7771	1239.59	31.7787	1239.59	61.9976	1239.59	72.4212	1239.59	85.5739	1239.59	71.1616	1239.59	61.2006	1239.59	57.9118	1239.59	64.5887
1237.9	15.369	1237.9	49.7171	1237.9	85.0091	1237.9	99.1873	1237.9	58.0317	1237.9	56.0764	1237.9	88.073	1237.9	90.7884	1237.9	46.5614	1237.9	58.8427	1237.9	94.648	1237.9	62.193	1237.9	50.8064	1237.9	84.9754	1237.9	72.9538	1237.9	60.8255	1237.9	58.2148	1237.9	64.5949
1236.21	28.2612	1236.21	49.6066	1236.21	100.842	1236.21	99.0674	1236.21	66.0506	1236.21	55.9683	1236.21	80.5843	1236.21	90.5832	1236.21	39.2036	1236.21	58.9456	1236.21	79.6251	1236.21	62.3809	1236.21	116.404	1236.21	84.3856	1236.21	105.888	1236.21	60.4635	1236.21	72.5293	1236.21	64.5967
1234.53	45.817	1234.53	49.5085	1234.53	90.1994	1234.53	98.9435	1234.53	46.0416	1234.53	55.8796	1234.53	147.826	1234.53	90.4151	1234.53	75.4405	1234.53	59.0771	1234.53	39.6976	1234.53	62.554	1234.53	62.0911	1234.53	83.8083	1234.53	74.9744	1234.53	60.1217	1234.53	69.7094	1234.53	64.6024
1232.84	61.8064	1232.84	49.4268	1232.84	113.804	1232.84	98.8103	1232.84	26.0406	1232.84	55.8111	1232.84	78.0604	1232.84	90.2899	1232.84	80.5287	1232.84	59.2273	1232.84	40.2554	1232.84	62.7043	1232.84	76.2886	1232.84	83.248	1232.84	125.013	1232.84	59.8066	1232.84	65.3314	1232.84	64.6199
1231.14	52.8884	1231.14	49.361	1231.14	30.0206	1231.14	98.6635	1231.14	46.5087	1231.14	55.7615	1231.14	45.6713	1231.14	90.2121	1231.14	1.57966	1231.14	59.3834	1231.14	39.2553	1231.14	62.8275	1231.14	110.709	1231.14	82.7088	1231.14	81.6573	1231.14	59.5248	1231.14	102.97	1231.14	64.6565
1229.46	42.4156	1229.46	49.3075	1229.46	128.305	1229.46	98.4993	1229.46	57.631	1229.46	55.7279	1229.46	137.759	1229.46	90.1813	1229.46	19.1247	1229.46	59.5341	1229.46	83.3718	1229.46	62.9219	1229.46	117.107	1229.46	82.1951	1229.46	52.3216	1229.46	59.2806	1229.46	101.692	1229.46	64.7168
1227.76	11.7249	1227.76	49.2595	1227.76	133.215	1227.76	98.3157	1227.76	32.9715	1227.76	55.7074	1227.76	40.0341	1227.76	90.1902	1227.76	52.2157	1227.76	59.6737	1227.76	65.2477	1227.76	62.9883	1227.76	75.2816	1227.76	81.7102	1227.76	30.7755	1227.76	59.0738	1227.76	125.301	1227.76	64.8001
1226.07	58.8026	1226.07	49.2075	1226.07	79.0258	1226.07	98.1084	1226.07	51.866	1226.07	55.6939	1226.07	108.749	1226.07	90.2299	1226.07	35.5254	1226.07	59.7963	1226.07	112.445	1226.07	63.0268	1226.07	61.4656	1226.07	81.2576	1226.07	51.2266	1226.07	58.9029	1226.07	61.8076	1226.07	64.8982
1224.38	34.3368	1224.38	49.1429	1224.38	46.6265	1224.38	97.8713	1224.38	66.0865	1224.38	55.6811	1224.38	95.0261	1224.38	90.2929	1224.38	15.731	1224.38	59.8988	1224.38	102.092	1224.38	63.0384	1224.38	61.6475	1224.38	80.8411	1224.38	29.6877	1224.38	58.7641	1224.38	66.7511	1224.38	64.9978
1222.69	64.2854	1222.69	49.059	1222.69	101.289	1222.69	97.6018	1222.69	44.5474	1222.69	55.6657	1222.69	48.6626	1222.69	90.3708	1222.69	100.091	1222.69	59.9815	1222.69	80.8608	1222.69	63.0254	1222.69	66.4909	1222.69	80.4639	1222.69	67.2258	1222.69	58.6502	1222.69	43.7094	1222.69	65.0873
1221	19.6226	1221	48.9497	1221	85.9916	1221	97.2997	1221	58.7617	1221	55.6445	1221	80.0219	1221	90.4567	1221	88.0584	1221	60.0475	1221	76.7323	1221	62.9901	1221	62.0068	1221	80.1253	1221	92.3136	1221	58.5556	1221	59.5282	1221	65.1616
1219.3	43.3418	1219.3	48.8109	1219.3	98.6662	1219.3	96.9671	1219.3	71.4142	1219.3	55.6124	1219.3	120.686	1219.3	90.5428	1219.3	103.996	1219.3	60.1023	1219.3	81.9249	1219.3	62.9322	1219.3	34.2163	1219.3	79.8263	1219.3	73.8832	1219.3	58.4799	1219.3	76.89	1219.3	65.2227
1217.61	-7.51426	1217.61	48.6427	1217.61	81.8197	1217.61	96.6077	1217.61	101.148	1217.61	55.566	1217.61	85.212	1217.61	90.6197	1217.61	-2.79386	1217.61	60.1514	1217.61	88.6674	1217.61	62.8523	1217.61	68.5734	1217.61	79.5656	1217.61	60.1205	1217.61	58.4255	1217.61	69.3875	1217.61	65.2785
1215.92	44.1519	1215.92	48.4489	1215.92	99.1462	1215.92	96.2281	1215.92	106.018	1215.92	55.5057	1215.92	101.002	1215.92	90.6793	1215.92	24.0249	1215.92	60.1996	1215.92	6.88047	1215.92	62.7506	1215.92	119.997	1215.92	79.3424	1215.92	47.9154	1215.92	58.3947	1215.92	60.3322	1215.92	65.3364
1214.22	88.0292	1214.22	48.2332	1214.22	97.8308	1214.22	95.8346	1214.22	103.122	1214.22	55.4346	1214.22	79.5159	1214.22	90.7144	1214.22	46.1715	1214.22	60.2525	1214.22	36.9226	1214.22	62.624	1214.22	39.4163	1214.22	79.1555	1214.22	48.1361	1214.22	58.3863	1214.22	52.8308	1214.22	65.3999
1212.53	55.82	1212.53	47.9982	1212.53	68.5726	1212.53	95.4348	1212.53	100.226	1212.53	55.3567	1212.53	87.5319	1212.53	90.7201	1212.53	82.2782	1212.53	60.3189	1212.53	85.5784	1212.53	62.4707	1212.53	89.2687	1212.53	79.0007	1212.53	105.793	1212.53	58.395	1212.53	62.4066	1212.53	65.4695
1210.84	34.4864	1210.84	47.751	1210.84	130.894	1210.84	95.0397	1210.84	15.0736	1210.84	55.2734	1210.84	101.748	1210.84	90.694	1210.84	110.606	1210.84	60.4084	1210.84	27.1204	1210.84	62.2922	1210.84	104.953	1210.84	78.8727	1210.84	53.2296	1210.84	58.4099	1210.84	68.8704	1210.84	65.5433
1209.14	58.1591	1209.14	47.5021	1209.14	104.741	1209.14	94.6607	1209.14	40.1266	1209.14	55.1802	1209.14	80.2678	1209.14	90.6363	1209.14	55.1298	1209.14	60.5264	1209.14	43.167	1209.14	62.0939	1209.14	133.042	1209.14	78.7667	1209.14	65.8587	1209.14	58.4167	1209.14	90.8458	1209.14	65.6166
1207.45	64.7546	1207.45	47.2641	1207.45	89.4582	1207.45	94.3123	1207.45	77.578	1207.45	55.0664	1207.45	60.3446	1207.45	90.549	1207.45	46.216	1207.45	60.675	1207.45	91.7819	1207.45	61.8839	1207.45	83.551	1207.45	78.6813	1207.45	69.1728	1207.45	58.3993	1207.45	60.0635	1207.45	65.6809
1205.75	3.10245	1205.75	47.0459	1205.75	83.486	1205.75	94.004	1205.75	23.5042	1205.75	54.9241	1205.75	88.5072	1205.75	90.4385	1205.75	49.712	1205.75	60.8513	1205.75	93.8437	1205.75	61.6717	1205.75	57.3453	1205.75	78.6136	1205.75	109.707	1205.75	58.3443	1205.75	64.9645	1205.75	65.7262
1204.05	39.1656	1204.05	46.8535	1204.05	30.9967	1204.05	93.7455	1204.05	28.3777	1204.05	54.7519	1204.05	115.104	1204.05	90.3156	1204.05	54.7557	1204.05	61.0536	1204.05	69.5425	1204.05	61.4658	1204.05	91.6248	1204.05	78.5584	1204.05	9.11595	1204.05	58.2411	1204.05	34.1966	1204.05	65.746
1202.36	104.665	1202.36	46.6918	1202.36	94.7993	1202.36	93.5446	1202.36	68.9037	1202.36	54.5536	1202.36	113.78	1202.36	90.1899	1202.36	73.7469	1202.36	61.2801	1202.36	96.4081	1202.36	61.2701	1202.36	59.2249	1202.36	78.5112	1202.36	27.9391	1202.36	58.0844	1202.36	96.4556	1202.36	65.7351
1200.66	55.439	1200.66	46.569	1200.66	126.024	1200.66	93.4023	1200.66	58.2633	1200.66	54.3378	1200.66	138.802	1200.66	90.0684	1200.66	47.7805	1200.66	61.5306	1200.66	25.6148	1200.66	61.0828	1200.66	87.2858	1200.66	78.4683	1200.66	94.8006	1200.66	57.8734	1200.66	28.4905	1200.66	65.6867
1198.96	79.0631	1198.96	46.4909	1198.96	107.646	1198.96	93.3166	1198.96	24.383	1198.96	54.1111	1198.96	53.7904	1198.96	89.9565	1198.96	72.9597	1198.96	61.8049	1198.96	-32.7523	1198.96	60.9011	1198.96	70.3947	1198.96	78.4264	1198.96	25.2676	1198.96	57.6103	1198.96	95.3664	1198.96	65.591
1197.27	70.1406	1197.27	46.4597	1197.27	112.514	1197.27	93.2808	1197.27	35.4442	1197.27	53.8784	1197.27	139.229	1197.27	89.8604	1197.27	84.1826	1197.27	62.1016	1197.27	23.5477	1197.27	60.7223	1197.27	38.0174	1197.27	78.3838	1197.27	39.423	1197.27	57.2999	1197.27	21.2292	1197.27	65.442
1195.57	72.0629	1195.57	46.4742	1195.57	83.3024	1195.57	93.2905	1195.57	41.8535	1195.57	53.6427	1195.57	94.5198	1195.57	89.782	1195.57	163.55	1195.57	62.4191	1195.57	65.8811	1195.57	60.5491	1195.57	67.609	1195.57	78.3411	1195.57	0.90892	1195.57	56.9533	1195.57	21.4694	1195.57	65.2374
1193.87	30.6223	1193.87	46.5297	1193.87	57.199	1193.87	93.3429	1193.87	65.2921	1193.87	53.4074	1193.87	51.3755	1193.87	89.7203	1193.87	9.05004	1193.87	62.7529	1193.87	52.4449	1193.87	60.3916	1193.87	101.831	1193.87	78.2962	1193.87	5.76942	1193.87	56.5854	1193.87	63.5167	1193.87	64.9789
1192.17	41.8375	1192.17	46.6206	1192.17	111.612	1192.17	93.4387	1192.17	65.4967	1192.17	53.1746	1192.17	74.8203	1192.17	89.6714	1192.17	66.7201	1192.17	63.0925	1192.17	60.688	1192.17	60.2599	1192.17	64.8197	1192.17	78.2432	1192.17	49.3316	1192.17	56.2074	1192.17	38.9705	1192.17	64.6717
1190.47	84.0022	1190.47	46.7401	1190.47	114.921	1190.47	93.5748	1190.47	70.3436	1190.47	52.9473	1190.47	58.0072	1190.47	89.6322	1190.47	113.528	1190.47	63.4262	1190.47	90.595	1190.47	60.1647	1190.47	103.668	1190.47	78.1762	1190.47	63.4637	1190.47	55.8307	1190.47	56.2243	1190.47	64.3229
1188.77	48.7711	1188.77	46.8831	1188.77	79.5383	1188.77	93.7395	1188.77	67.4497	1188.77	52.7273	1188.77	95.361	1188.77	89.6022	1188.77	64.3669	1188.77	63.7443	1188.77	118.939	1188.77	60.1154	1188.77	66.6696	1188.77	78.0873	1188.77	41.9956	1188.77	55.4628	1188.77	79.6574	1188.77	63.9415
1187.07	24.3844	1187.07	47.0455	1187.07	116.887	1187.07	93.9193	1187.07	97.0467	1187.07	52.5164	1187.07	103.299	1187.07	89.5815	1187.07	-1.79163	1187.07	64.0406	1187.07	54.4393	1187.07	60.121	1187.07	76.1016	1187.07	77.9709	1187.07	62.3094	1187.07	55.1108	1187.07	76.7762	1187.07	63.5378
1185.37	18.5673	1185.37	47.2219	1185.37	75.3296	1185.37	94.102	1185.37	69.3969	1185.37	52.3151	1185.37	83.3881	1185.37	89.5741	1185.37	122.334	1185.37	64.308	1185.37	68.8525	1185.37	60.1883	1185.37	82.4337	1185.37	77.8228	1185.37	87.2524	1185.37	54.7831	1185.37	64.6119	1185.37	63.1232
1183.67	57.5986	1183.67	47.4056	1183.67	78.637	1183.67	94.2819	1183.67	71.1416	1183.67	52.1183	1183.67	103.691	1183.67	89.586	1183.67	76.2917	1183.67	64.5447	1183.67	46.1429	1183.67	60.3188	1183.67	45.4611	1183.67	77.6367	1183.67	64.2433	1183.67	54.4832	1183.67	77.1941	1183.67	62.7053
1181.97	59.5037	1181.97	47.5886	1181.97	111.317	1181.97	94.4525	1181.97	34.2316	1181.97	51.9171	1181.97	96.1513	1181.97	89.6209	1181.97	45.7295	1181.97	64.7443	1181.97	79.1012	1181.97	60.5115	1181.97	78.0784	1181.97	77.409	1181.97	50.5197	1181.97	54.2126	1181.97	78.945	1181.97	62.2903
1180.27	92.3209	1180.27	47.7643	1180.27	91.4254	1180.27	94.6093	1180.27	34.4354	1180.27	51.7069	1180.27	142.714	1180.27	89.6786	1180.27	27.5451	1180.27	64.8985	1180.27	28.5713	1180.27	60.766	1180.27	149.324	1180.27	77.1409	1180.27	35.255	1180.27	53.9706	1180.27	69.872	1180.27	61.8824
1178.57	86.4859	1178.57	47.9277	1178.57	96.2675	1178.57	94.7485	1178.57	64.0007	1178.57	51.4869	1178.57	116.617	1178.57	89.757	1178.57	51.0929	1178.57	64.9975	1178.57	55.3323	1178.57	61.0788	1178.57	75.2664	1178.57	76.8364	1178.57	58.6312	1178.57	53.757	1178.57	88.6175	1178.57	61.4851
1176.86	3.39859	1176.86	48.0761	1176.86	118.102	1176.86	94.8664	1176.86	39.4749	1176.86	51.2586	1176.86	105.981	1176.86	89.8533	1176.86	12.8263	1176.86	65.0325	1176.86	75.8997	1176.86	61.4478	1176.86	93.9454	1176.86	76.4944	1176.86	65.0001	1176.86	53.5722	1176.86	104.262	1176.86	61.101
1175.16	23.8419	1175.16	48.2059	1175.16	73.5016	1175.16	94.9603	1175.16	38.1291	1175.16	51.0276	1175.16	89.1666	1175.16	89.9593	1175.16	82.7043	1175.16	64.9987	1175.16	50.113	1175.16	61.8698	1175.16	32.2886	1175.16	76.114	1175.16	38.9252	1175.16	53.4163	1175.16	76.6442	1175.16	60.7343
1173.46	11.843	1173.46	48.3148	1173.46	86.0618	1173.46	95.0272	1173.46	61.4933	1173.46	50.7991	1173.46	58.4578	1173.46	90.0666	1173.46	69.1535	1173.46	64.8954	1173.46	28.9697	1173.46	62.3393	1173.46	134.362	1173.46	75.6926	1173.46	76.1804	1173.46	53.2888	1173.46	52.1252	1173.46	60.3849
1171.76	24.5515	1171.76	48.4028	1171.76	78.5424	1171.76	95.0657	1171.76	12.2765	1171.76	50.5788	1171.76	57.0962	1171.76	90.1631	1171.76	21.6383	1171.76	64.73	1171.76	41.802	1171.76	62.8447	1171.76	85.0733	1171.76	75.2322	1171.76	65.5524	1171.76	53.1916	1171.76	2.90984	1171.76	60.0507
1170.05	55.7769	1170.05	48.4712	1170.05	78.7437	1170.05	95.0718	1170.05	21.741	1170.05	50.3683	1170.05	80.4313	1170.05	90.2377	1170.05	62.1327	1170.05	64.5119	1170.05	77.7822	1170.05	63.3731	1170.05	57.4171	1170.05	74.7373	1170.05	99.6951	1170.05	53.1276	1170.05	26.2671	1170.05	59.7266
1168.35	20.6222	1168.35	48.5202	1168.35	106.723	1168.35	95.0423	1168.35	37.373	1168.35	50.1686	1168.35	69.799	1168.35	90.2849	1168.35	94.8894	1168.35	64.2528	1168.35	59.7266	1168.35	63.9074	1168.35	79.1582	1168.35	74.2178	1168.35	28.8739	1168.35	53.0997	1168.35	28.004	1168.35	59.4105
1166.64	-0.63127	1166.64	48.5472	1166.64	80.6833	1166.64	94.9805	1166.64	11.3367	1166.64	49.9775	1166.64	68.4269	1166.64	90.2997	1166.64	56.6529	1166.64	63.9623	1166.64	103.397	1166.64	64.434	1166.64	42.2548	1166.64	73.6833	1166.64	66.0926	1166.64	53.1066	1166.64	108.43	1166.64	59.105
1164.94	18.2311	1164.94	48.5513	1164.94	100.933	1164.94	94.8912	1164.94	5.36508	1164.94	49.7924	1164.94	68.5947	1164.94	90.2782	1164.94	118.703	1164.94	63.6499	1164.94	28.2623	1164.94	64.9401	1164.94	87.1264	1164.94	73.1434	1164.94	92.4945	1164.94	53.1456	1164.94	94.7158	1164.94	58.817
1163.23	67.9287	1163.23	48.5305	1163.23	124.257	1163.23	94.7755	1163.23	22.5294	1163.23	49.612	1163.23	45.625	1163.23	90.2224	1163.23	91.2701	1163.23	63.3221	1163.23	19.4776	1163.23	65.4165	1163.23	88.7921	1163.23	72.6037	1163.23	78.7837	1163.23	53.213	1163.23	99.5125	1163.23	58.5509
1161.53	51.2982	1161.53	48.4875	1161.53	109.02	1161.53	94.6326	1161.53	82.8591	1161.53	49.4337	1161.53	110.553	1161.53	90.1348	1161.53	82.3508	1161.53	62.9827	1161.53	75.4561	1161.53	65.8568	1161.53	67.3264	1161.53	72.0664	1161.53	41.9485	1161.53	53.3045	1161.53	99.6784	1161.53	58.3049
1159.82	23.8824	1159.82	48.4261	1159.82	76.831	1159.82	94.4605	1159.82	87.6636	1159.82	49.2507	1159.82	93.7451	1159.82	90.0141	1159.82	39.5193	1159.82	62.6365	1159.82	32.7458	1159.82	66.2592	1159.82	76.7011	1159.82	71.5316	1159.82	28.2527	1159.82	53.4125	1159.82	75.1762	1159.82	58.0742
1158.12	19.5948	1158.12	48.3525	1158.12	117.093	1158.12	94.2566	1158.12	52.3919	1158.12	49.0536	1158.12	69.2345	1158.12	89.8631	1158.12	115.38	1158.12	62.2936	1158.12	54.7839	1158.12	66.6236	1158.12	64.4921	1158.12	70.9995	1158.12	36.1387	1158.12	53.5288	1158.12	81.5069	1158.12	57.8528
1156.41	70.7801	1156.41	48.271	1156.41	54.0956	1156.41	94.0192	1156.41	43.3306	1156.41	48.8322	1156.41	106.368	1156.41	89.6879	1156.41	78.7198	1156.41	61.9601	1156.41	58.3199	1156.41	66.9538	1156.41	61.533	1156.41	70.4679	1156.41	23.9884	1156.41	53.6458	1156.41	35.4416	1156.41	57.6354
1154.7	51.0746	1154.7	48.187	1154.7	106.666	1154.7	93.7493	1154.7	-8.8633	1154.7	48.5829	1154.7	78.7794	1154.7	89.4961	1154.7	17.4251	1154.7	61.6408	1154.7	74.1762	1154.7	67.2514	1154.7	103.25	1154.7	69.9353	1154.7	30.3289	1154.7	53.7559	1154.7	43.3136	1154.7	57.4201
1152.99	68.3414	1152.99	48.1069	1152.99	88.3626	1152.99	93.4481	1152.99	11.3553	1152.99	48.3095	1152.99	86.6248	1152.99	89.2939	1152.99	65.5112	1152.99	61.3416	1152.99	77.7023	1152.99	67.5179	1152.99	87.9588	1152.99	69.3983	1152.99	22.8037	1152.99	53.8487	1152.99	28.0766	1152.99	57.2037
1151.29	27.0829	1151.29	48.0378	1151.29	110.101	1151.29	93.1137	1151.29	50.0414	1151.29	48.0222	1151.29	111.402	1151.29	89.088	1151.29	2.70305	1151.29	61.0676	1151.29	76.6041	1151.29	67.7535	1151.29	55.7344	1151.29	68.8538	1151.29	70.7148	1151.29	53.9139	1151.29	35.9411	1151.29	56.9818
1149.58	75.1332	1149.58	47.9843	1149.58	141.066	1149.58	92.7449	1149.58	145.671	1149.58	47.7288	1149.58	130.006	1149.58	88.8837	1149.58	84.6359	1149.58	60.8229	1149.58	92.4394	1149.58	67.959	1149.58	51.2346	1149.58	68.2959	1149.58	50.8648	1149.58	53.9438	1149.58	63.8132	1149.58	56.7468
1147.87	38.5055	1147.87	47.9497	1147.87	65.8128	1147.87	92.3491	1147.87	82.7228	1147.87	47.4346	1147.87	105.503	1147.87	88.6873	1147.87	68.0233	1147.87	60.6121	1147.87	65.1686	1147.87	68.1292	1147.87	46.7352	1147.87	67.7251	1147.87	77.1973	1147.87	53.9318	1147.87	33.1816	1147.87	56.4966
1146.16	123.459	1146.16	47.9371	1146.16	93.6926	1146.16	91.9369	1146.16	92.126	1146.16	47.1446	1146.16	101.013	1146.16	88.4988	1146.16	74.4983	1146.16	60.4386	1146.16	50.2184	1146.16	68.2597	1146.16	133.027	1146.16	67.1435	1146.16	81.9731	1146.16	53.8757	1146.16	51.8032	1146.16	56.234
1144.45	72.986	1144.45	47.946	1144.45	107.712	1144.45	91.5178	1144.45	43.0618	1144.45	46.8635	1144.45	41.1362	1144.45	88.3134	1144.45	74.8145	1144.45	60.3041	1144.45	61.4265	1144.45	68.3501	1144.45	88.5076	1144.45	66.5511	1144.45	29.8217	1144.45	53.7794	1144.45	22.721	1144.45	55.9646
1142.74	54.8344	1142.74	47.9757	1142.74	89.4227	1142.74	91.097	1142.74	55.5434	1142.74	46.5961	1142.74	128.944	1142.74	88.1257	1142.74	56.6709	1142.74	60.2067	1142.74	63.3984	1142.74	68.4075	1142.74	64.0026	1142.74	65.9488	1142.74	36.1412	1142.74	53.6509	1142.74	67.479	1142.74	55.695
1141.03	56.6805	1141.03	48.0253	1141.03	134.189	1141.03	90.6786	1141.03	29.5745	1141.03	46.3492	1141.03	72.1576	1141.03	87.9327	1141.03	64.6762	1141.03	60.1414	1141.03	91.5101	1141.03	68.4466	1141.03	97.943	1141.03	65.338	1141.03	76.2879	1141.03	53.4992	1141.03	56.8545	1141.03	55.435
1139.32	17.0131	1139.32	48.0911	1139.32	106.675	1139.32	90.2673	1139.32	63.5756	1139.32	46.1335	1139.32	79.9662	1139.32	87.735	1139.32	84.9754	1139.32	60.1014	1139.32	114.995	1139.32	68.4825	1139.32	33.4712	1139.32	64.7251	1139.32	73.367	1139.32	53.3388	1139.32	10.8711	1139.32	55.196
1137.61	46.5299	1137.61	48.1722	1137.61	131.432	1137.61	89.8665	1137.61	52.9847	1137.61	45.9584	1137.61	53.9523	1137.61	87.5352	1137.61	9.96415	1137.61	60.0798	1137.61	107.724	1137.61	68.5284	1137.61	7.45391	1137.61	64.1175	1137.61	36.6301	1137.61	53.185	1137.61	64.8159	1137.61	54.9895
1135.9	74.4945	1135.9	48.2709	1135.9	83.9496	1135.9	89.4802	1135.9	68.522	1135.9	45.8331	1135.9	101.711	1135.9	87.3397	1135.9	82.5113	1135.9	60.0713	1135.9	109.675	1135.9	68.5927	1135.9	72.1142	1135.9	63.5205	1135.9	16.8125	1135.9	53.0502	1135.9	34.2131	1135.9	54.8268
1134.18	79.3989	1134.18	48.3913	1134.18	27.2692	1134.18	89.1098	1134.18	16.4503	1134.18	45.7614	1134.18	118.717	1134.18	87.1568	1134.18	76.6685	1134.18	60.0772	1134.18	74.7507	1134.18	68.6808	1134.18	39.9517	1134.18	62.9369	1134.18	18.5122	1134.18	52.9411	1134.18	46.6406	1134.18	54.7142
1132.47	42.8253	1132.47	48.535	1132.47	108.856	1132.47	88.7513	1132.47	58.099	1132.47	45.7419	1132.47	94.239	1132.47	86.9944	1132.47	86.1859	1132.47	60.0972	1132.47	122.785	1132.47	68.7925	1132.47	56.955	1132.47	62.3736	1132.47	77.0427	1132.47	52.8596	1132.47	75.9556	1132.47	54.6591
1130.76	47.7302	1130.76	48.7016	1130.76	82.9059	1130.76	88.3992	1130.76	50.586	1130.76	45.7711	1130.76	141.947	1130.76	86.8584	1130.76	43.484	1130.76	60.1257	1130.76	61.7614	1130.76	68.9267	1130.76	32.4858	1130.76	61.8353	1130.76	58.7612	1130.76	52.8053	1130.76	37.6845	1130.76	54.6672
1129.05	31.136	1129.05	48.8887	1129.05	106.097	1129.05	88.0497	1129.05	12.368	1129.05	45.8416	1129.05	128.217	1129.05	86.7495	1129.05	91.3848	1129.05	60.1595	1129.05	80.6013	1129.05	69.0777	1129.05	0.34924	1129.05	61.332	1129.05	69.6579	1129.05	52.7806	1129.05	43.953	1129.05	54.7431
1127.33	23.7569	1127.33	49.0959	1127.33	35.641	1127.33	87.6986	1127.33	6.40109	1127.33	45.9441	1127.33	92.9996	1127.33	86.6638	1127.33	7.25192	1127.33	60.1962	1127.33	64.1252	1127.33	69.2439	1127.33	52.6507	1127.33	60.8715	1127.33	63.6633	1127.33	52.7863	1127.33	60.9606	1127.33	54.8852
1125.62	51.6767	1125.62	49.3212	1125.62	106.404	1125.62	87.3448	1125.62	74.0995	1125.62	46.0703	1125.62	83.8848	1125.62	86.5948	1125.62	9.09606	1125.62	60.2317	1125.62	70.6748	1125.62	69.425	1125.62	97.2541	1125.62	60.4632	1125.62	26.9774	1125.62	52.8237	1125.62	27.3148	1125.62	55.0907
1123.91	36.6202	1123.91	49.5598	1123.91	89.6768	1123.91	86.9946	1123.91	66.5846	1123.91	46.2132	1123.91	88.5795	1123.91	86.5346	1123.91	9.4024	1123.91	60.2655	1123.91	81.8211	1123.91	69.6169	1123.91	91.2033	1123.91	60.1188	1123.91	79.2957	1123.91	52.896	1123.91	39.71	1123.91	55.3567
1122.19	98.267	1122.19	49.8052	1122.19	77.558	1122.19	86.6556	1122.19	45.2666	1122.19	46.3685	1122.19	128.551	1122.19	86.4774	1122.19	23.5128	1122.19	60.3009	1122.19	88.359	1122.19	69.815	1122.19	34.5333	1122.19	59.8424	1122.19	84.0369	1122.19	53.0067	1122.19	58.2332	1122.19	55.6797
1120.48	61.7326	1120.48	50.0525	1120.48	108.384	1120.48	86.3365	1120.48	80.7006	1120.48	46.5329	1120.48	48.8789	1120.48	86.4171	1120.48	74.4213	1120.48	60.3488	1120.48	61.1521	1120.48	70.0134	1120.48	31.5639	1120.48	59.6387	1120.48	50.434	1120.48	53.159	1120.48	96.682	1120.48	56.0597
1118.76	62.0113	1118.76	50.3015	1118.76	57.9322	1118.76	86.0399	1118.76	28.7218	1118.76	46.7033	1118.76	68.9028	1118.76	86.3476	1118.76	17.9768	1118.76	60.4196	1118.76	33.9558	1118.76	70.2063	1118.76	46.9938	1118.76	59.5136	1118.76	59.7767	1118.76	53.3521	1118.76	44.6484	1118.76	56.4967
1117.04	69.9516	1117.04	50.5559	1117.04	87.2125	1117.04	85.7727	1117.04	76.4044	1117.04	46.8782	1117.04	0.00515	1117.04	86.2678	1117.04	87.2543	1117.04	60.524	1117.04	45.0915	1117.04	70.3871	1117.04	93.0731	1117.04	59.4745	1117.04	59.9157	1117.04	53.5847	1117.04	72.3468	1117.04	56.9888
1115.33	41.105	1115.33	50.8197	1115.33	75.0989	1115.33	85.539	1115.33	2.99159	1115.33	47.0545	1115.33	72.1325	1115.33	86.1808	1115.33	63.0122	1115.33	60.6699	1115.33	48.5579	1115.33	70.5513	1115.33	106.946	1115.33	59.5226	1115.33	26.3371	1115.33	53.8567	1115.33	38.7275	1115.33	57.5372
1113.61	29.1231	1113.61	51.0951	1113.61	69.1176	1113.61	85.343	1113.61	38.398	1113.61	47.2295	1113.61	121.241	1113.61	86.0931	1113.61	87.8095	1113.61	60.8663	1113.61	45.8906	1113.61	70.697	1113.61	65.6512	1113.61	59.6561	1113.61	64.7863	1113.61	54.166	1113.61	37.2968	1113.61	58.1433
1111.89	9.48618	1111.89	51.3798	1111.89	110.626	1111.89	85.1847	1111.89	14.045	1111.89	47.4034	1111.89	52.3696	1111.89	86.0086	1111.89	46.7241	1111.89	61.1184	1111.89	83.0524	1111.89	70.8217	1111.89	67.2666	1111.89	59.8696	1111.89	28.1555	1111.89	54.5086	1111.89	87.9487	1111.89	58.8066
1110.18	61.8371	1110.18	51.6705	1110.18	86.2582	1110.18	85.0697	1110.18	31.0524	1110.18	47.5851	1110.18	60.1031	1110.18	85.9311	1110.18	69.9788	1110.18	61.4264	1110.18	60.4646	1110.18	70.923	1110.18	68.8794	1110.18	60.1623	1110.18	43.6114	1110.18	54.8764	1110.18	84.9708	1110.18	59.5223
1108.46	-19.0507	1108.46	51.9629	1108.46	55.7748	1108.46	84.9987	1108.46	58.7692	1108.46	47.7841	1108.46	115.297	1108.46	85.8625	1108.46	79.44	1108.46	61.7821	1108.46	79.2265	1108.46	70.9983	1108.46	13.836	1108.46	60.5256	1108.46	80.4953	1108.46	55.2633	1108.46	57.4925	1108.46	60.2823
1106.74	59.3032	1106.74	52.2555	1106.74	62.044	1106.74	84.9729	1106.74	42.0785	1106.74	48.0097	1106.74	98.5135	1106.74	85.8048	1106.74	39.9089	1106.74	62.1788	1106.74	45.93	1106.74	71.0471	1106.74	24.6423	1106.74	60.9517	1106.74	95.9298	1106.74	55.6609	1106.74	4.00016	1106.74	61.0764
1105.02	30.4853	1105.02	52.5477	1105.02	69.8391	1105.02	84.9919	1105.02	3.9671	1105.02	48.271	1105.02	23.5765	1105.02	85.7599	1105.02	41.7167	1105.02	62.6092	1105.02	84.5789	1105.02	71.0722	1105.02	43.0945	1105.02	61.4327	1105.02	8.81316	1105.02	56.0571	1105.02	63.7852	1105.02	61.8916
1103.3	61.3537	1103.3	52.8348	1103.3	50.0864	1103.3	85.0517	1103.3	27.0774	1103.3	48.5723	1103.3	103.215	1103.3	85.7292	1103.3	77.1846	1103.3	63.0663	1103.3	77.3038	1103.3	71.0776	1103.3	56.9463	1103.3	61.9593	1103.3	39.5553	1103.3	56.4417	1103.3	28.6718	1103.3	62.7153
1101.59	29.4842	1101.59	53.1131	1101.59	76.2349	1101.59	85.1495	1101.59	11.931	1101.59	48.9116	1101.59	120.092	1101.59	85.7153	1101.59	28.4956	1101.59	63.5454	1101.59	28.725	1101.59	71.0679	1101.59	95.267	1101.59	62.526	1101.59	39.6862	1101.59	56.8088	1101.59	60.8824	1101.59	63.5367
1099.87	92.4526	1099.87	53.3814	1099.87	103.899	1099.87	85.284	1099.87	65.6153	1099.87	49.2859	1099.87	77.3111	1099.87	85.7201	1099.87	74.6523	1099.87	64.0417	1099.87	59.6972	1099.87	71.0496	1099.87	15.8013	1099.87	63.1289	1099.87	74.9929	1099.87	57.1539	1099.87	99.1932	1099.87	64.3482
1098.15	30.0046	1098.15	53.6423	1098.15	64.2691	1098.15	85.4515	1098.15	81.047	1098.15	49.696	1098.15	71.2449	1098.15	85.7439	1098.15	148.31	1098.15	64.5536	1098.15	69.2463	1098.15	71.0307	1098.15	67.8732	1098.15	63.7663	1098.15	26.1818	1098.15	57.4753	1098.15	53.3839	1098.15	65.145
1096.43	45.5491	1096.43	53.8961	1096.43	44.5292	1096.43	85.6456	1096.43	42.9638	1096.43	50.1427	1096.43	98.8113	1096.43	85.7856	1096.43	53.7701	1096.43	65.0814	1096.43	52.7997	1096.43	71.0179	1096.43	67.9421	1096.43	64.4346	1096.43	17.139	1096.43	57.7716	1096.43	56.5125	1096.43	65.9228
1094.71	33.5729	1094.71	54.1451	1094.71	37.0237	1094.71	85.8596	1094.71	15.5956	1094.71	50.6274	1094.71	54.527	1094.71	85.8449	1094.71	43.3328	1094.71	65.6263	1094.71	60.8128	1094.71	71.0176	1094.71	43.5548	1094.71	65.129	1094.71	44.7807	1094.71	58.0408	1094.71	0.02917	1094.71	66.6796
1092.98	27.7121	1092.98	54.3934	1092.98	153.293	1092.98	86.088	1092.98	3.51912	1092.98	51.148	1092.98	120.28	1092.98	85.9197	1092.98	46.6508	1092.98	66.1879	1092.98	30.6183	1092.98	71.0339	1092.98	61.9627	1092.98	65.8445	1092.98	47.9594	1092.98	58.2791	1092.98	74.9818	1092.98	67.4146
1091.26	38.6565	1091.26	54.6479	1091.26	113.681	1091.26	86.3277	1091.26	40.3336	1091.26	51.6993	1091.26	46.9791	1091.26	86.0054	1091.26	71.3531	1091.26	66.767	1091.26	43.211	1091.26	71.0724	1091.26	58.9727	1091.26	66.5753	1091.26	63.3567	1091.26	58.4814	1091.26	104.066	1091.26	68.1252
1089.54	20.5744	1089.54	54.913	1089.54	64.9209	1089.54	86.5746	1089.54	25.1999	1089.54	52.2729	1089.54	59.2411	1089.54	86.0948	1089.54	86.8784	1089.54	67.3616	1089.54	45.1048	1089.54	71.1382	1089.54	5.57975	1089.54	67.3135	1089.54	63.4724	1089.54	58.6429	1089.54	76.6224	1089.54	68.8086
1087.82	118.551	1087.82	55.1892	1087.82	86.4245	1087.82	86.8255	1087.82	77.2608	1087.82	52.8613	1087.82	68.4406	1087.82	86.184	1087.82	48.9489	1087.82	67.967	1087.82	100.441	1087.82	71.2369	1087.82	69.7899	1087.82	68.0464	1087.82	89.5458	1087.82	58.7611	1087.82	79.7286	1087.82	69.4631
1086.1	57.7079	1086.1	55.4767	1086.1	123.183	1086.1	87.0774	1086.1	57.543	1086.1	53.4581	1086.1	79.1596	1086.1	86.2721	1086.1	53.7811	1086.1	68.5777	1086.1	93.1559	1086.1	71.3735	1086.1	51.529	1086.1	68.7595	1086.1	82.0191	1086.1	58.8358	1086.1	101.151	1086.1	70.0904
1084.37	12.1531	1084.37	55.7775	1084.37	95.8181	1084.37	87.3261	1084.37	95.8333	1084.37	54.0573	1084.37	89.871	1084.37	86.3584	1084.37	60.1354	1084.37	69.1853	1084.37	55.3454	1084.37	71.5479	1084.37	92.8015	1084.37	69.4386	1084.37	95.8629	1084.37	58.8684	1084.37	75.2443	1084.37	70.6906
1082.65	88.6949	1082.65	56.0934	1082.65	74.5674	1082.65	87.5676	1082.65	57.8059	1082.65	54.6535	1082.65	89.8928	1082.65	86.4395	1082.65	93.9523	1082.65	69.7822	1082.65	104.53	1082.65	71.7562	1082.65	77.5924	1082.65	70.0709	1082.65	71.5494	1082.65	58.8596	1082.65	79.8663	1082.65	71.2613
1080.93	85.8672	1080.93	56.4256	1080.93	99.094	1080.93	87.7965	1080.93	125.063	1080.93	55.2394	1080.93	118.899	1080.93	86.5139	1080.93	100.291	1080.93	70.3621	1080.93	107.922	1080.93	71.9908	1080.93	54.7608	1080.93	70.6464	1080.93	42.6691	1080.93	58.8064	1080.93	64.6507	1080.93	71.7989
1079.2	72.3616	1079.2	56.7734	1079.2	88.5262	1079.2	88.009	1079.2	61.1146	1079.2	55.8036	1079.2	65.5241	1079.2	86.5811	1079.2	94.4222	1079.2	70.9169	1079.2	94.5319	1079.2	72.2432	1079.2	62.4437	1079.2	71.1602	1079.2	35.1542	1079.2	58.7086	1079.2	69.2678	1079.2	72.3004
1077.48	77.1591	1077.48	57.1379	1077.48	35.2632	1077.48	88.2062	1077.48	50.5662	1077.48	56.3351	1077.48	106.717	1077.48	86.6411	1077.48	62.6301	1077.48	71.4394	1077.48	71.9956	1077.48	72.5081	1077.48	71.6464	1077.48	71.6142	1077.48	15.4418	1077.48	58.5709	1077.48	69.3052	1077.48	72.7621
1075.75	59.0833	1075.75	57.517	1075.75	84.1702	1075.75	88.3951	1075.75	73.5625	1075.75	56.8244	1075.75	105.199	1075.75	86.6931	1075.75	53.7191	1075.75	71.9192	1075.75	101.303	1075.75	72.7842	1075.75	86.9416	1075.75	72.0125	1075.75	67.3926	1075.75	58.4009	1075.75	137.946	1075.75	73.1828
1074.03	57.7806	1074.03	57.9086	1074.03	73.6082	1074.03	88.5867	1074.03	47.7714	1074.03	57.2649	1074.03	86.9127	1074.03	86.7318	1074.03	63.1015	1074.03	72.3476	1074.03	71.1503	1074.03	73.0697	1074.03	106.801	1074.03	72.3606	1074.03	79.6883	1074.03	58.2034	1074.03	80.0418	1074.03	73.5629
1072.3	74.7624	1072.3	58.3095	1072.3	60.001	1072.3	88.7889	1072.3	57.0399	1072.3	57.6467	1072.3	65.584	1072.3	86.7476	1072.3	48.0947	1072.3	72.7173	1072.3	95.8683	1072.3	73.361	1072.3	47.4075	1072.3	72.6626	1072.3	61.4986	1072.3	57.9775	1072.3	38.9232	1072.3	73.898
1070.57	61.2637	1070.57	58.7208	1070.57	107.341	1070.57	89.0076	1070.57	60.2091	1070.57	57.9685	1070.57	93.0161	1070.57	86.7312	1070.57	92.5113	1070.57	73.0314	1070.57	109.908	1070.57	73.6578	1070.57	120.588	1070.57	72.927	1070.57	89.0226	1070.57	57.7251	1070.57	64.8571	1070.57	74.1905
1068.85	96.5113	1068.85	59.1415	1068.85	137.902	1068.85	89.2431	1068.85	35.9579	1068.85	58.2294	1068.85	77.7831	1068.85	86.6746	1068.85	59.2224	1068.85	73.2948	1068.85	53.8722	1068.85	73.9542	1068.85	96.249	1068.85	73.1594	1068.85	72.3595	1068.85	57.4512	1068.85	81.6371	1068.85	74.441
1067.12	37.3235	1067.12	59.5685	1067.12	174.539	1067.12	89.4958	1067.12	84.8135	1067.12	58.4283	1067.12	137.174	1067.12	86.5764	1067.12	60.9721	1067.12	73.5157	1067.12	61.8191	1067.12	74.2405	1067.12	93.2393	1067.12	73.3606	1067.12	69.4083	1067.12	57.1613	1067.12	86.224	1067.12	74.651
1065.39	103.007	1065.39	59.994	1065.39	110.672	1065.39	89.7614	1065.39	62.0878	1065.39	58.5622	1065.39	121.933	1065.39	86.4376	1065.39	117.53	1065.39	73.7019	1065.39	78.8957	1065.39	74.5077	1065.39	111.545	1065.39	73.5303	1065.39	69.5024	1065.39	56.8572	1065.39	99.9413	1065.39	74.82
1063.67	104.726	1063.67	60.4041	1063.67	34.6549	1063.67	90.0294	1063.67	77.4249	1063.67	58.6262	1063.67	67.1193	1063.67	86.2574	1063.67	85.7734	1063.67	73.8596	1063.67	76.1733	1063.67	74.7464	1063.67	126.796	1063.67	73.6673	1063.67	58.9393	1063.67	56.5345	1063.67	121.26	1063.67	74.9433
1061.94	65.3542	1061.94	60.785	1061.94	159.551	1061.94	90.2922	1061.94	80.5794	1061.94	58.623	1061.94	109.724	1061.94	86.0352	1061.94	78.379	1061.94	73.9952	1061.94	81.0594	1061.94	74.9522	1061.94	78.122	1061.94	73.7742	1061.94	83.3817	1061.94	56.1885	1061.94	45.1706	1061.94	75.018
1060.21	83.8136	1060.21	61.1211	1060.21	86.5969	1060.21	90.5412	1060.21	36.5657	1060.21	58.5534	1060.21	129.485	1060.21	85.7733	1060.21	101.415	1060.21	74.1077	1060.21	63.1187	1060.21	75.1225	1060.21	78.1559	1060.21	73.8453	1060.21	103.247	1060.21	55.8137	1060.21	118.217	1060.21	75.0361
1058.48	64.2348	1058.48	61.4024	1058.48	56.2664	1058.48	90.7709	1058.48	30.599	1058.48	58.424	1058.48	77.7417	1058.48	85.4761	1058.48	107.707	1058.48	74.1954	1058.48	89.297	1058.48	75.2613	1058.48	58.4139	1058.48	73.8728	1058.48	88.1163	1058.48	55.4092	1058.48	52.8052	1058.48	74.9939
1056.75	32.4958	1056.75	61.615	1056.75	112.632	1056.75	90.9739	1056.75	65.6942	1056.75	58.2401	1056.75	89.8914	1056.75	85.1455	1056.75	65.3282	1056.75	74.2529	1056.75	74.3993	1056.75	75.37	1056.75	94.9477	1056.75	73.8429	1056.75	77.553	1056.75	54.9744	1056.75	34.5645	1056.75	74.8869
1055.02	41.821	1055.02	61.7504	1055.02	103.592	1055.02	91.1449	1055.02	111.416	1055.02	58.0106	1055.02	70.1041	1055.02	84.7799	1055.02	64.0188	1055.02	74.2747	1055.02	76.2313	1055.02	75.4518	1055.02	84.3301	1055.02	73.7453	1055.02	28.9826	1055.02	54.5095	1055.02	74.1058	1055.02	74.7155
1053.29	22.2576	1053.29	61.8013	1053.29	135.596	1053.29	91.276	1053.29	131.273	1053.29	57.7374	1053.29	98.9655	1053.29	84.3722	1053.29	29.2654	1053.29	74.2557	1053.29	78.0593	1053.29	75.5044	1053.29	38.7536	1053.29	73.5685	1053.29	86.8381	1053.29	54.0125	1053.29	95.385	1053.29	74.4785
1051.56	57.4123	1051.56	61.7695	1051.56	97.6762	1051.56	91.3629	1051.56	24.9822	1051.56	57.4236	1051.56	67.0219	1051.56	83.917	1051.56	87.2306	1051.56	74.1954	1051.56	63.1683	1051.56	75.521	1051.56	72.2231	1051.56	73.3078	1051.56	36.7653	1051.56	53.4809	1051.56	115.133	1051.56	74.1758
1049.83	63.6798	1049.83	61.656	1049.83	87.121	1049.83	91.4021	1049.83	104.104	1049.83	57.0733	1049.83	76.1136	1049.83	83.4116	1049.83	98.0656	1049.83	74.0936	1049.83	64.9942	1049.83	75.4926	1049.83	79.8458	1049.83	72.9635	1049.83	33.8145	1049.83	52.9138	1049.83	86.2479	1049.83	73.8082
1048.1	30.447	1048.1	61.4631	1048.1	79.6069	1048.1	91.3927	1048.1	81.4123	1048.1	56.6894	1048.1	100.389	1048.1	82.8517	1048.1	64.8414	1048.1	73.9506	1048.1	50.1072	1048.1	75.4123	1048.1	69.2349	1048.1	72.5393	1048.1	58.2062	1048.1	52.3109	1048.1	66.4878	1048.1	73.3827
1046.37	27.6014	1046.37	61.1923	1046.37	84.2444	1046.37	91.3314	1046.37	23.8	1046.37	56.2752	1046.37	120.094	1046.37	82.2369	1046.37	72.6354	1046.37	73.7681	1046.37	97.4917	1046.37	75.2732	1046.37	96.5948	1046.37	72.039	1046.37	38.5435	1046.37	51.673	1046.37	71.0333	1046.37	72.9109
1044.63	39.9382	1044.63	60.8438	1044.63	90.3963	1044.63	91.211	1044.63	49.7218	1044.63	55.8303	1044.63	92.7193	1044.63	81.5691	1044.63	45.5015	1044.63	73.548	1044.63	84.1183	1044.63	75.068	1044.63	93.5737	1044.63	71.4632	1044.63	29.5168	1044.63	51.0036	1044.63	92.2757	1044.63	72.4037
1042.9	91.7351	1042.9	60.4202	1042.9	63.1477	1042.9	91.0274	1042.9	57.4142	1042.9	55.3525	1042.9	69.9082	1042.9	80.8485	1042.9	107.94	1042.9	73.2896	1042.9	95.0364	1042.9	74.7931	1042.9	116.358	1042.9	70.8177	1042.9	56.9245	1042.9	50.3055	1042.9	58.8578	1042.9	71.8719
1041.17	60.035	1041.17	59.9273	1041.17	40.4626	1041.17	90.7793	1041.17	57.5135	1041.17	54.8382	1041.17	85.046	1041.17	80.0746	1041.17	103.571	1041.17	72.9915	1041.17	72.5586	1041.17	74.451	1041.17	92.0836	1041.17	70.1073	1041.17	63.0711	1041.17	49.5789	1041.17	75.535	1041.17	71.3227
1039.43	66.2802	1039.43	59.3723	1039.43	70.8923	1039.43	90.4638	1039.43	50.0252	1039.43	54.282	1039.43	94.1053	1039.43	79.2481	1039.43	49.1311	1039.43	72.6469	1039.43	86.5048	1039.43	74.0452	1039.43	79.9571	1039.43	69.3413	1039.43	28.2464	1039.43	48.8222	1039.43	70.9596	1039.43	70.7603
1037.7	78.5876	1037.7	58.7673	1037.7	90.6873	1037.7	90.0834	1037.7	71.3608	1037.7	53.6836	1037.7	86.471	1037.7	78.3721	1037.7	70.5614	1037.7	72.2489	1037.7	56.4495	1037.7	73.5808	1037.7	96.6565	1037.7	68.5296	1037.7	23.775	1037.7	48.0401	1037.7	92.1718	1037.7	70.1909
1035.97	104.537	1035.97	58.1207	1035.97	115.022	1035.97	89.6423	1035.97	92.6856	1035.97	53.0442	1035.97	72.7713	1035.97	77.446	1035.97	107.146	1035.97	71.7963	1035.97	93.1371	1035.97	73.0633	1035.97	58.7488	1035.97	67.6765	1035.97	43.5702	1035.97	47.2376	1035.97	34.5078	1035.97	69.617
1034.23	57.6915	1034.23	57.4412	1034.23	69.5947	1034.23	89.1472	1034.23	56.3811	1034.23	52.3706	1034.23	43.9126	1034.23	76.4765	1034.23	73.9642	1034.23	71.2947	1034.23	61.5734	1034.23	72.504	1034.23	48.1496	1034.23	66.7886	1034.23	20.8994	1034.23	46.4232	1034.23	57.2296	1034.23	69.0413
1032.5	38.1515	1032.5	56.7345	1032.5	72.6963	1032.5	88.601	1032.5	73.149	1032.5	51.6658	1032.5	80.2489	1032.5	75.4724	1032.5	93.8521	1032.5	70.7484	1032.5	58.8241	1032.5	71.9171	1032.5	54.2286	1032.5	65.873	1032.5	75.5492	1032.5	45.6024	1032.5	95.0976	1032.5	68.4606
1030.76	76.2104	1030.76	56.0065	1030.76	83.3728	1030.76	88.0067	1030.76	17.1605	1030.76	50.9289	1030.76	80.1924	1030.76	74.4425	1030.76	69.7776	1030.76	70.1588	1030.76	74.2612	1030.76	71.3149	1030.76	64.8504	1030.76	64.9367	1030.76	31.6608	1030.76	44.776	1030.76	95.0563	1030.76	67.8682
1029.03	97.582	1029.03	55.2686	1029.03	84.9514	1029.03	87.3745	1029.03	26.3511	1029.03	50.1602	1029.03	33.1613	1029.03	73.3949	1029.03	50.2576	1029.03	69.5294	1029.03	26.049	1029.03	70.7078	1029.03	25.463	1029.03	63.9888	1029.03	49.915	1029.03	43.9418	1029.03	70.7686	1029.03	67.2611
1027.29	28.0482	1027.29	54.5299	1027.29	98.6462	1027.29	86.7131	1027.29	55.229	1027.29	49.3608	1027.29	63.4078	1027.29	72.3354	1027.29	53.467	1027.29	68.8667	1027.29	73.2934	1027.29	70.1002	1027.29	14.8745	1027.29	63.0367	1027.29	12.1084	1027.29	43.0973	1027.29	41.9446	1027.29	66.6384
1025.55	38.8151	1025.55	53.7963	1025.55	68.4121	1025.55	86.0273	1025.55	8.36641	1025.55	48.5285	1025.55	61.833	1025.55	71.2627	1025.55	82.4207	1025.55	68.1754	1025.55	41.7591	1025.55	69.4918	1025.55	27.0078	1025.55	62.0811	1025.55	6.12363	1025.55	42.2403	1025.55	37.364	1025.55	65.9973
1023.82	40.489	1023.82	53.0808	1023.82	94.2145	1023.82	85.3276	1023.82	16.0342	1023.82	47.6672	1023.82	75.3979	1023.82	70.1813	1023.82	76.5323	1023.82	67.4626	1023.82	81.4028	1023.82	68.8869	1023.82	61.8464	1023.82	61.1305	1023.82	59.1929	1023.82	41.3804	1023.82	73.6655	1023.82	65.3435
1022.08	114.824	1022.08	52.3904	1022.08	116.976	1022.08	84.6251	1022.08	26.7247	1022.08	46.7769	1022.08	84.4124	1022.08	69.0909	1022.08	53.9921	1022.08	66.7307	1022.08	110.429	1022.08	68.2887	1022.08	69.4183	1022.08	60.1919	1022.08	35.0305	1022.08	40.5297	1022.08	35.7695	1022.08	64.6815
1020.34	57.4496	1020.34	51.7279	1020.34	123.077	1020.34	83.9297	1020.34	31.3553	1020.34	45.8582	1020.34	119.15	1020.34	67.9913	1020.34	45.082	1020.34	65.9818	1020.34	134.9	1020.34	67.7021	1020.34	92.1203	1020.34	59.2768	1020.34	62.3368	1020.34	39.7037	1020.34	85.6711	1020.34	64.0169
1018.6	63.6511	1018.6	51.0966	1018.6	118.581	1018.6	83.2536	1018.6	20.8508	1018.6	44.9183	1018.6	46.4353	1018.6	66.8855	1018.6	78.5417	1018.6	65.2231	1018.6	45.8703	1018.6	67.1342	1018.6	48.2317	1018.6	58.3956	1018.6	18.5109	1018.6	38.9199	1018.6	79.5606	1018.6	63.3527
1016.87	39.5912	1016.87	50.4974	1016.87	139.803	1016.87	82.6096	1016.87	7.32403	1016.87	43.9646	1016.87	52.4172	1016.87	65.7761	1016.87	57.5231	1016.87	64.4638	1016.87	105.134	1016.87	66.5892	1016.87	54.284	1016.87	57.5523	1016.87	1.93418	1016.87	38.1928	1016.87	40.1685	1016.87	62.6863
1015.13	85.113	1015.13	49.9296	1015.13	79.3414	1015.13	82.0057	1015.13	66.3999	1015.13	43.0026	1015.13	49.3189	1015.13	64.669	1015.13	110.622	1015.13	63.7101	1015.13	84.2076	1015.13	66.0665	1015.13	66.3817	1015.13	56.748	1015.13	68.5484	1015.13	37.5308	1015.13	91.5391	1015.13	62.0157
1013.39	64.0791	1013.39	49.3886	1013.39	49.1479	1013.39	81.4458	1013.39	49.8421	1013.39	42.0399	1013.39	61.3409	1013.39	63.5708	1013.39	82.0415	1013.39	62.9639	1013.39	37.5831	1013.39	65.5628	1013.39	54.2787	1013.39	55.9837	1013.39	83.7192	1013.39	36.9376	1013.39	52.1571	1013.39	61.3403
1011.65	64.2172	1011.65	48.8696	1011.65	96.0663	1011.65	80.9333	1011.65	33.2906	1011.65	41.0882	1011.65	109.637	1011.65	62.4911	1011.65	64.0538	1011.65	62.2287	1011.65	27.2598	1011.65	65.078	1011.65	42.1796	1011.65	55.2607	1011.65	70.158	1011.65	36.4158	1011.65	79.308	1011.65	60.6626
1009.91	22.0333	1009.91	48.3662	1009.91	80.9934	1009.91	80.4666	1009.91	31.8592	1009.91	40.1614	1009.91	64.2005	1009.91	61.4372	1009.91	21.8896	1009.91	61.5039	1009.91	59.2583	1009.91	64.6122	1009.91	76.9383	1009.91	54.576	1009.91	3.70193	1009.91	35.964	1009.91	24.8272	1009.91	59.9829
1008.17	43.3312	1008.17	47.8695	1008.17	52.326	1008.17	80.0395	1008.17	65.1816	1008.17	39.2763	1008.17	73.1809	1008.17	60.4117	1008.17	85.5173	1008.17	60.7897	1008.17	80.6622	1008.17	64.1698	1008.17	84.4801	1008.17	53.9229	1008.17	11.3172	1008.17	35.5794	1008.17	35.3448	1008.17	59.3003
1006.43	25.3382	1006.43	47.3755	1006.43	87.1201	1006.43	79.6455	1006.43	47.1227	1006.43	38.4477	1006.43	26.2579	1006.43	59.4112	1006.43	91.7061	1006.43	60.0866	1006.43	61.2641	1006.43	63.7564	1006.43	31.5879	1006.43	53.2953	1006.43	18.9273	1006.43	35.2589	1006.43	80.6014	1006.43	58.6137
1004.68	45.1109	1004.68	46.8779	1004.68	85.648	1004.68	79.2798	1004.68	84.9548	1004.68	37.6872	1004.68	82.0596	1004.68	58.4303	1004.68	32.9442	1004.68	59.3909	1004.68	81.1428	1004.68	63.3755	1004.68	30.0713	1004.68	52.6854	1004.68	11.429	1004.68	34.9971	1004.68	32.1914	1004.68	57.9208
1002.94	75.4418	1002.94	46.3734	1002.94	93.2344	1002.94	78.9407	1002.94	60.8566	1002.94	37.0095	1002.94	42.7011	1002.94	57.4706	1002.94	42.1578	1002.94	58.7002	1002.94	111.579	1002.94	63.0291	1002.94	22.5134	1002.94	52.0906	1002.94	65.8435	1002.94	34.7898	1002.94	51.7521	1002.94	57.2227
1001.2	-13.5079	1001.2	45.8584	1001.2	76.661	1001.2	78.6208	1001.2	60.9233	1001.2	36.4213	1001.2	51.6682	1001.2	56.5298	1001.2	64.9525	1001.2	58.0108	1001.2	61.9871	1001.2	62.7173	1001.2	49.6803	1001.2	51.5082	1001.2	46.2572	1001.2	34.6293	1001.2	45.6367	1001.2	56.5197
999.459	18.3276	999.459	45.3337	999.459	75.1868	999.459	78.3159	999.459	35.3296	999.459	35.9297	999.459	41.0072	999.459	55.6107	999.459	30.3799	999.459	57.3238	999.459	96.9376	999.459	62.4452	999.459	13.4408	999.459	50.9398	999.459	34.2251	999.459	34.508	999.459	62.1613	999.459	55.8147
997.715	19.9667	997.715	44.8019	997.715	58.6219	997.715	78.0221	997.715	-5.34325	997.715	35.5385	997.715	33.3668	997.715	54.7176	997.715	72.7796	997.715	56.6433	997.715	59.4387	997.715	62.2164	997.715	37.5763	997.715	50.3878	997.715	29.7422	997.715	34.4183	997.715	43.9692	997.715	55.1105
995.973	89.4912	995.973	44.2721	995.973	97.8821	995.973	77.735	995.973	33.9587	995.973	35.2461	995.973	18.184	995.973	53.8608	995.973	54.8116	995.973	55.9803	995.973	3.85011	995.973	62.0296	995.973	13.4221	995.973	49.8558	995.973	23.7508	995.973	34.3537	995.973	54.4468	995.973	54.4131
994.229	44.3513	994.229	43.7519	994.229	93.3823	994.229	77.4483	994.229	109.441	994.229	35.0412	994.229	75.404	994.229	53.0471	994.229	68.5242	994.229	55.3432	994.229	41.7996	994.229	61.8775	994.229	103.908	994.229	49.3462	994.229	34.3523	994.229	34.3084	994.229	43.8008	994.229	53.7231
992.484	5.26153	992.484	43.2479	992.484	66.2635	992.484	77.1578	992.484	22.0278	992.484	34.9103	992.484	34.5786	992.484	52.2864	992.484	40.0057	992.484	54.743	992.484	55.6018	992.484	61.754	992.484	25.4604	992.484	48.8661	992.484	88.6777	992.484	34.2769	992.484	84.4274	992.484	53.0414
990.74	44.5826	990.74	42.7661	990.74	34.6326	990.74	76.8603	990.74	55.2619	990.74	34.8428	990.74	75.18	990.74	51.5853	990.74	47.6806	990.74	54.1863	990.74	15.1213	990.74	61.6553	990.74	26.9501	990.74	48.4206	990.74	19.3533	990.74	34.255	990.74	85.8349	990.74	52.3657
988.994	13.0426	988.994	42.3122	988.994	9.09495e-13	988.994	76.553	988.994	-20.043	988.994	34.8301	988.994	52.4556	988.994	50.9478	988.994	68.9154	988.994	53.6765	988.994	28.9188	988.994	61.5805	988.994	28.4378	988.994	48.0088	988.994	16.3787	988.994	34.2381	988.994	72.1667	988.994	51.6933
987.25	32.7492	987.25	41.8939	987.25	75.3858	987.25	76.2346	987.25	-0.37961	987.25	34.8637	987.25	50.8357	987.25	50.3759	987.25	23.8337	987.25	53.2203	987.25	29.1446	987.25	61.5311	987.25	115.817	987.25	47.629	987.25	17.9243	987.25	34.223	987.25	82.6125	987.25	51.0264
985.504	43.4055	985.504	41.5175	985.504	98.0058	985.504	75.9038	985.504	22.2866	985.504	34.9379	985.504	68.7997	985.504	49.8627	985.504	48.0727	985.504	52.824	985.504	80.5915	985.504	61.508	985.504	28.3925	985.504	47.2757	985.504	-4.63717	985.504	34.2105	985.504	41.8277	985.504	50.3653
983.758	61.5855	983.758	41.1876	983.758	22.7092	983.758	75.5659	983.758	7.28543	983.758	35.0459	983.758	38.5538	983.758	49.4023	983.758	-2.04636e-12	983.758	52.4944	983.758	49.1702	983.758	61.5125	983.758	108.197	983.758	46.9434	983.758	7.45329	983.758	34.2037	983.758	58.2954	983.758	49.7119
982.012	43.6138	982.012	40.9039	982.012	60.3858	982.012	75.2308	982.012	54.0303	982.012	35.1778	982.012	20.3665	982.012	48.9911	982.012	36.2759	982.012	52.2355	982.012	34.3254	982.012	61.5478	982.012	37.376	982.012	46.6274	982.012	27.066	982.012	34.2047	982.012	37.1058	982.012	49.0679
980.264	1.56002	980.264	40.665	980.264	72.4497	980.264	74.9087	980.264	8.91553	980.264	35.3225	980.264	35.3068	980.264	48.6245	980.264	54.467	980.264	52.0491	980.264	40.5627	980.264	61.6187	980.264	47.8846	980.264	46.3234	980.264	54.1959	980.264	34.2153	980.264	27.9679	980.264	48.4331
978.518	6.18319	978.518	40.4708	978.518	98.0524	978.518	74.6061	978.518	42.0889	978.518	35.4688	978.518	77.3307	978.518	48.2997	978.518	59.1005	978.518	51.9363	978.518	72.382	978.518	61.7299	978.518	19.2516	978.518	46.0287	978.518	54.2183	978.518	34.2409	978.518	35.3882	978.518	47.8104
976.77	3.27817	976.77	40.3217	976.77	90.5357	976.77	74.3248	976.77	-15.0441	976.77	35.6057	976.77	90.7413	976.77	48.0155	976.77	56.2058	976.77	51.8944	976.77	92.146	976.77	61.8859	976.77	61.3575	976.77	45.7412	976.77	40.6958	976.77	34.2841	976.77	24.7446	976.77	47.2031
975.021	27.4527	975.021	40.224	975.021	42.3993	975.021	74.0657	975.021	7.58542	975.021	35.7246	975.021	36.4414	975.021	47.7736	975.021	15.698	975.021	51.9187	975.021	56.2325	975.021	62.0894	975.021	52.2899	975.021	45.4616	975.021	0.09731	975.021	34.3437	975.021	27.6436	975.021	46.619
973.273	101.25	973.273	40.1865	973.273	111.606	973.273	73.8315	973.273	31.707	973.273	35.8226	973.273	1.71788	973.273	47.5767	973.273	59.4385	973.273	52.0045	973.273	59.4404	973.273	62.3437	973.273	23.6708	973.273	45.1922	973.273	-16.4179	973.273	34.4169	973.273	56.1089	973.273	46.0644
971.523	65.2351	971.523	40.2155	971.523	57.4686	971.523	73.6226	971.523	52.8088	971.523	35.9004	971.523	49.7167	971.523	47.4261	971.523	73.0811	971.523	52.1451	971.523	38.5842	971.523	62.6487	971.523	53.7114	971.523	44.9354	971.523	-2.85085	971.523	34.5019	971.523	66.5131	971.523	45.5428
969.775	6.68185	969.775	40.3156	969.775	60.4848	969.775	73.442	969.775	28.7955	969.775	35.9632	969.775	11.9945	969.775	47.3288	969.775	38.6043	969.775	52.3373	969.775	17.7344	969.775	63.0044	969.775	32.619	969.775	44.6941	969.775	72.3493	969.775	34.6026	969.775	36.3167	969.775	45.0586
968.025	89.445	968.025	40.489	968.025	69.5105	968.025	73.2928	968.025	52.8914	968.025	36.0156	968.025	26.8958	968.025	47.2917	968.025	68.775	968.025	52.578	968.025	57.0162	968.025	63.4112	968.025	35.5847	968.025	44.4695	968.025	34.781	968.025	34.7277	968.025	87.299	968.025	44.6133
966.275	42.9308	966.275	40.7396	966.275	87.5467	966.275	73.1809	966.275	-1.16858	966.275	36.0619	966.275	35.7769	966.275	47.3206	966.275	37.3165	966.275	52.8628	966.275	84.2553	966.275	63.869	966.275	74.6132	966.275	44.2647	966.275	84.3882	966.275	34.8845	966.275	46.5872	966.275	44.2093
964.523	35.4985	964.523	41.0662	964.523	55.9935	964.523	73.1099	964.523	27.4275	964.523	36.1089	964.523	32.6324	964.523	47.4185	964.523	59.9573	964.523	53.1835	964.523	100.963	964.523	64.3761	964.523	88.0813	964.523	44.0816	964.523	43.8267	964.523	35.0772	964.523	78.0072	964.523	43.8457
962.773	38.5814	962.773	41.463	962.773	71.0167	962.773	73.0806	962.773	45.4941	962.773	36.1635	962.773	18.9723	962.773	47.5875	962.773	60.0541	962.773	53.532	962.773	86.1165	962.773	64.9269	962.773	45.9651	962.773	43.9183	962.773	42.3357	962.773	35.3064	962.773	5.76768	962.773	43.5192
961.021	38.6571	961.021	41.9196	961.021	101.048	961.021	73.0906	961.021	9.48934	961.021	36.2312	961.021	47.3644	961.021	47.8223	961.021	72.1626	961.021	53.8982	961.021	59.261	961.021	65.5151	961.021	12.877	961.021	43.7699	961.021	64.8714	961.021	35.571	961.021	-0.36561	961.021	43.2212
959.27	32.725	959.27	42.4261	959.27	49.9907	959.27	73.138	959.27	-20.4949	959.27	36.3181	959.27	74.2396	959.27	48.1162	959.27	7.69351	959.27	54.2739	959.27	26.4098	959.27	66.1351	959.27	35.3533	959.27	43.6349	959.27	18.3322	959.27	35.869	959.27	65.567	959.27	42.9463
957.518	7.27995	957.518	42.9769	957.518	93.5191	957.518	73.2217	957.518	50.1016	957.518	36.4312	957.518	50.0652	957.518	48.4623	957.518	6.2948	957.518	54.651	957.518	34.0989	957.518	66.7857	957.518	80.3326	957.518	43.515	957.518	31.8538	957.518	36.1981	957.518	32.399	957.518	42.6898
955.766	46.3733	955.766	43.5684	955.766	78.4992	955.766	73.3411	955.766	30.6234	955.766	36.5753	955.766	36.4045	955.766	48.8539	955.766	76.927	955.766	55.0216	955.766	101.809	955.766	67.4661	955.766	29.2464	955.766	43.4128	955.766	39.3649	955.766	36.5551	955.766	14.2505	955.766	42.4507
954.012	50.9387	954.012	44.1973	954.012	103.993	954.012	73.4969	954.012	78.6679	954.012	36.7519	954.012	70.7583	954.012	49.2838	954.012	21.4968	954.012	55.3789	954.012	55.4604	954.012	68.1793	954.012	36.695	954.012	43.33	954.012	15.3641	954.012	36.9315	954.012	41.1176	954.012	42.2286
952.26	-2.27374e-12	952.26	44.858	952.26	64.9745	952.26	73.6885	952.26	90.6886	952.26	36.964	952.26	39.0946	952.26	49.7428	952.26	54.5887	952.26	55.7191	952.26	91.6293	952.26	68.9257	952.26	5.13869	952.26	43.2678	952.26	61.8718	952.26	37.3184	952.26	46.9699	952.26	42.026
950.506	108.044	950.506	45.5464	950.506	85.9575	950.506	73.9151	950.506	47.2159	950.506	37.2176	950.506	-10.5524	950.506	50.2199	950.506	63.6691	950.506	56.0469	950.506	67.7938	950.506	69.7048	950.506	39.5795	950.506	43.2274	950.506	21.3778	950.506	37.7116	950.506	40.8198	950.506	41.8464
948.752	30.1241	948.752	46.259	948.752	61.9502	948.752	74.1763	948.752	63.7333	948.752	37.5164	948.752	37.2752	948.752	50.7072	948.752	39.7586	948.752	56.3696	948.752	109.936	948.752	70.5092	948.752	45.5161	948.752	43.2085	948.752	40.8725	948.752	38.1097	948.752	25.6742	948.752	41.7012
946.996	58.6628	946.996	46.9944	946.996	61.9356	946.996	74.4736	946.996	68.2503	946.996	37.8617	946.996	26.6196	946.996	51.2026	946.996	23.3521	946.996	56.6941	946.996	21.6476	946.996	71.3315	946.996	25.9665	946.996	43.2087	946.996	37.8727	946.996	38.5126	946.996	42.0109	946.996	41.6022
945.242	30.2389	945.242	47.7499	945.242	73.9076	945.242	74.8081	945.242	45.7884	945.242	38.2498	945.242	66.9189	945.242	51.7045	945.242	51.9083	945.242	57.0264	945.242	89.2516	945.242	72.1616	945.242	46.8861	945.242	43.2281	945.242	43.864	945.242	38.9171	945.242	20.8722	945.242	41.5607
943.486	58.7595	943.486	48.5261	943.486	88.869	943.486	75.1827	943.486	30.8269	943.486	38.6761	943.486	65.2463	943.486	52.2162	943.486	57.9756	943.486	57.3801	943.486	132.85	943.486	72.9953	943.486	12.3592	943.486	43.2696	943.486	52.8477	943.486	39.3219	943.486	32.7025	943.486	41.586
941.73	30.3441	941.73	49.3242	941.73	75.3614	941.73	75.5958	941.73	78.7828	941.73	39.1344	941.73	48.5931	941.73	52.7424	941.73	96.9918	941.73	57.7652	941.73	107.522	941.73	73.8267	941.73	58.7336	941.73	43.3402	941.73	28.8716	941.73	39.7249	941.73	25.0517	941.73	41.6881
939.975	61.8417	939.975	50.1496	939.975	91.8094	939.975	76.0421	939.975	60.8224	939.975	39.6199	939.975	96.3405	939.975	53.288	939.975	77.5828	939.975	58.189	939.975	37.2766	939.975	74.6534	939.975	30.2067	939.975	43.449	939.975	25.8709	939.975	40.1266	939.975	36.8702	939.975	41.876
938.217	55.8923	938.217	51.0089	938.217	81.2983	938.217	76.5165	938.217	-5.04204	938.217	40.129	938.217	48.2417	938.217	53.8546	938.217	52.192	938.217	58.6568	938.217	1.13687e-12	938.217	75.4737	938.217	36.1274	938.217	43.6068	938.217	21.373	938.217	40.5294	938.217	41.1947	938.217	42.1583
936.461	9.52739	936.461	51.9018	936.461	99.2304	936.461	77.0142	936.461	8.45612	936.461	40.6567	936.461	100.453	936.461	54.4426	936.461	89.6787	936.461	59.1672	936.461	67.5182	936.461	76.2868	936.461	52.5214	936.461	43.8213	936.461	31.844	936.461	40.935	936.461	52.9987	936.461	42.5408
934.703	67.9383	934.703	52.8292	934.703	72.2569	934.703	77.5326	934.703	44.3945	934.703	41.196	934.703	41.8956	934.703	55.0583	934.703	65.7885	934.703	59.7183	934.703	73.6457	934.703	77.1	934.703	80.8786	934.703	44.097	934.703	37.8192	934.703	41.3473	934.703	-2.54882	934.703	43.0258
932.945	45.5262	932.945	53.7923	932.945	45.294	932.945	78.0706	932.945	84.8033	932.945	41.7385	932.945	76.1257	932.945	55.7061	932.945	59.8614	932.945	60.3099	932.945	93.2334	932.945	77.9164	932.945	2.27374e-13	932.945	44.4325	932.945	18.355	932.945	41.7698	932.945	21.2241	932.945	43.6093
931.188	29.1054	931.188	54.7956	931.188	63.2167	931.188	78.6311	931.188	32.4501	931.188	42.2829	931.188	72.9421	931.188	56.3903	931.188	73.3804	931.188	60.9437	931.188	108.322	931.188	78.7409	931.188	31.3444	931.188	44.8289	931.188	42.2773	931.188	42.2073	931.188	40.496	931.188	44.2855
929.428	68.0229	929.428	55.8409	929.428	27.2919	929.428	79.22	929.428	44.4257	929.428	42.8303	929.428	0.96546	929.428	57.1156	929.428	112.314	929.428	61.6204	929.428	90.5004	929.428	79.5823	929.428	41.736	929.428	45.287	929.428	84.133	929.428	42.6705	929.428	61.2518	929.428	45.048
927.67	42.6287	927.67	56.9304	927.67	121.459	927.67	79.8455	927.67	39.9474	927.67	43.384	927.67	18.7282	927.67	57.8842	927.67	82.4514	927.67	62.3406	927.67	87.6356	927.67	80.4472	927.67	46.1404	927.67	45.806	927.67	60.1813	927.67	43.1727	927.67	35.646	927.67	45.8933
925.91	29.2023	925.91	58.0684	925.91	109.45	925.91	80.5132	925.91	20.5218	925.91	43.9485	925.91	87.3034	925.91	58.7038	925.91	97.444	925.91	63.1078	925.91	101.213	925.91	81.3411	925.91	65.4891	925.91	46.3826	925.91	43.7134	925.91	43.7276	925.91	45.9246	925.91	46.819
924.15	48.6576	924.15	59.2537	924.15	76.5229	924.15	81.2249	924.15	23.5203	924.15	44.5243	924.15	39.2779	924.15	59.58	924.15	72.0773	924.15	63.9233	924.15	102.825	924.15	82.2623	924.15	47.4657	924.15	47.0154	924.15	25.7569	924.15	44.3454	924.15	17.3402	924.15	47.8244
922.391	51.6662	922.391	60.4863	922.391	42.1149	922.391	81.9839	922.391	45.9391	922.391	45.1114	922.391	51.0363	922.391	60.518	922.391	46.72	922.391	64.7895	922.391	83.5168	922.391	83.211	922.391	24.9669	922.391	47.7032	922.391	86.9945	922.391	45.0322	922.391	54.5069	922.391	48.9102
920.629	60.6463	920.629	61.7701	920.629	58.5089	920.629	82.791	920.629	29.5085	920.629	45.7106	920.629	73.2435	920.629	61.5217	920.629	54.235	920.629	65.7069	920.629	73.1777	920.629	84.1886	920.629	56.252	920.629	48.4453	920.629	13.7645	920.629	45.7874	920.629	78.2099	920.629	50.0769
918.869	129.356	918.869	63.1087	918.869	50.9986	918.869	83.6461	918.869	54.899	918.869	46.324	918.869	67.0634	918.869	62.5884	918.869	78.1713	918.869	66.6716	918.869	71.8008	918.869	85.1917	918.869	30.7712	918.869	49.2441	918.869	18.2236	918.869	46.6073	918.869	69.0443	918.869	51.3222
917.107	68.1348	917.107	64.5049	917.107	70.3652	917.107	84.549	917.107	60.8666	917.107	46.9555	917.107	65.3632	917.107	63.7145	917.107	61.782	917.107	67.6805	917.107	97.2975	917.107	86.2183	917.107	35.1619	917.107	50.1023	917.107	22.6794	917.107	47.492	917.107	53.9082	917.107	52.6401
915.346	45.7502	915.346	65.9513	915.346	34.4905	915.346	85.5	915.346	36.9753	915.346	47.6089	915.346	77.0961	915.346	64.8929	915.346	42.4123	915.346	68.728	915.346	37.6948	915.346	87.2635	915.346	58.954	915.346	51.023	915.346	49.5222	915.346	48.4418	915.346	76.0944	915.346	54.0186
913.582	72.6222	913.582	67.4416	913.582	79.2188	913.582	86.5052	913.582	54.8803	913.582	48.2888	913.582	91.8062	913.582	66.1222	913.582	48.42	913.582	69.8132	913.582	64.675	913.582	88.3279	913.582	24.5312	913.582	52.0093	913.582	67.397	913.582	49.4578	913.582	46.0349	913.582	55.4449
911.82	84.5584	911.82	68.9635	911.82	107.512	911.82	87.5686	911.82	26.5221	911.82	48.9963	911.82	115.459	911.82	67.399	911.82	97.6909	911.82	70.9297	911.82	82.6876	911.82	89.412	911.82	6.53466	911.82	53.0598	911.82	109.134	911.82	50.5374	911.82	44.335	911.82	56.9018
910.057	75.6036	910.057	70.5116	910.057	110.432	910.057	88.7001	910.057	26.5176	910.057	49.7359	910.057	58.5487	910.057	68.7249	910.057	33.5695	910.057	72.0746	910.057	87.2644	910.057	90.5243	910.057	52.6871	910.057	54.1751	910.057	19.5823	910.057	51.682	910.057	17.2748	910.057	58.3771
908.293	26.3844	908.293	72.0742	908.293	76.0649	908.293	89.9039	908.293	53.3554	908.293	50.5112	908.293	88.1597	908.293	70.0972	908.293	35.094	908.293	73.2397	908.293	78.4144	908.293	91.6689	908.293	64.5157	908.293	55.3507	908.293	43.4121	908.293	52.8849	908.293	58.8259	908.293	59.8555
906.529	74.0997	906.529	73.6376	906.529	74.5138	906.529	91.1828	906.529	14.5757	906.529	51.3281	906.529	99.863	906.529	71.5136	906.529	50.0342	906.529	74.4168	906.529	84.4756	906.529	92.8446	906.529	42.0444	906.529	56.5814	906.529	50.8282	906.529	54.141	906.529	15.3689	906.529	61.3258
904.766	38.3144	904.766	75.1901	904.766	95.3213	904.766	92.5354	904.766	36.9286	904.766	52.193	904.766	25.1015	904.766	72.9678	904.766	3.84901	904.766	75.5981	904.766	97.9847	904.766	94.0465	904.766	38.96	904.766	57.8591	904.766	49.2954	904.766	55.4435	904.766	21.1206	904.766	62.783
903	63.6456	903	76.7233	903	98.2338	903	93.9616	903	42.8764	903	53.1164	903	51.7127	903	74.4539	903	69.4553	903	76.7821	903	111.485	903	95.2727	903	91.0164	903	59.1792	903	44.7812	903	56.7879	903	62.6341	903	64.229
901.234	91.9424	901.234	78.227	901.234	110.083	901.234	95.4564	901.234	54.7795	901.234	54.1069	901.234	27.6512	901.234	75.9615	901.234	66.4912	901.234	77.9676	901.234	96.6677	901.234	96.5228	901.234	75.9991	901.234	60.5361	901.234	43.2475	901.234	58.1677	901.234	46.0178	901.234	65.6667
899.469	109.796	899.469	79.6984	899.469	84.6842	899.469	97.0146	899.469	16.029	899.469	55.1746	899.469	61.6932	899.469	77.4789	899.469	47.1404	899.469	79.1589	899.469	81.8544	899.469	97.7997	899.469	68.4351	899.469	61.928	899.469	52.1399	899.469	59.5782	899.469	65.157	899.469	67.1026
897.703	72.5369	897.703	81.1385	897.703	80.1452	897.703	98.6334	897.703	26.4403	897.703	56.3277	897.703	59.9751	897.703	78.9947	897.703	48.6458	897.703	80.3642	897.703	123.637	897.703	99.1088	897.703	74.2763	897.703	63.3501	897.703	13.3704	897.703	61.0155	897.703	67.903	897.703	68.5416
895.938	85.9154	895.938	82.5512	895.938	54.7616	895.938	100.31	895.938	72.5787	895.938	57.5656	895.938	77.6115	895.938	80.4999	895.938	75.4597	895.938	81.5891	895.938	80.5297	895.938	100.454	895.938	60.757	895.938	64.7952	895.938	59.4852	895.938	62.4744	895.938	45.3336	895.938	69.9925
894.17	30.8113	894.17	83.9413	894.17	121.679	894.17	102.043	894.17	90.4118	894.17	58.8857	894.17	28.2523	894.17	81.9912	894.17	100.77	894.17	82.8386	894.17	55.3029	894.17	101.838	894.17	72.5481	894.17	66.2579	894.17	46.0346	894.17	63.9548	894.17	65.9405	894.17	71.4658
892.402	75.4409	892.402	85.3134	892.402	100.759	892.402	103.827	892.402	68.0528	892.402	60.2776	892.402	66.719	892.402	83.4621	892.402	108.208	892.402	84.1149	892.402	77.7081	892.402	103.263	892.402	63.4967	892.402	67.7304	892.402	37.0532	892.402	65.453	892.402	119.276	892.402	72.9655
890.635	94.7534	890.635	86.6756	890.635	121.506	890.635	105.656	890.635	75.46	890.635	61.7291	890.635	93.2626	890.635	84.9123	890.635	87.371	890.635	85.4197	890.635	104.564	890.635	104.733	890.635	21.7147	890.635	69.2105	890.635	47.4166	890.635	66.9648	890.635	107.118	890.635	74.4975
888.867	84.304	888.867	88.031	888.867	131.83	888.867	107.524	888.867	53.1114	888.867	63.2307	888.867	35.0028	888.867	86.345	888.867	91.8289	888.867	86.7553	888.867	110.579	888.867	106.251	888.867	29.0386	888.867	70.6978	888.867	39.9233	888.867	68.4851	888.867	66.6998	888.867	76.0684
887.1	93.1901	887.1	89.3805	887.1	152.557	887.1	109.423	887.1	53.0793	887.1	64.7726	887.1	109.127	887.1	87.7637	887.1	134.949	887.1	88.122	887.1	115.102	887.1	107.82	887.1	79.4858	887.1	72.1923	887.1	59.2011	887.1	70.0066	887.1	108.093	887.1	77.6807
885.33	121.399	885.33	90.7254	885.33	85.5496	885.33	111.344	885.33	61.9666	885.33	66.349	885.33	102.926	885.33	89.1733	885.33	73.9685	885.33	89.5218	885.33	133.001	885.33	109.44	885.33	92.7369	885.33	73.6969	885.33	88.8762	885.33	71.5236	885.33	64.7144	885.33	79.3368
883.561	96.078	883.561	92.0626	883.561	57.22	883.561	113.271	883.561	60.4427	883.561	67.9526	883.561	65.5093	883.561	90.5731	883.561	94.7709	883.561	90.9494	883.561	130.079	883.561	111.108	883.561	101.521	883.561	75.2119	883.561	87.3197	883.561	73.03	883.561	126.894	883.561	81.0344
881.791	128.726	881.791	93.3894	881.791	92.8059	881.791	115.186	881.791	63.3763	881.791	69.5761	881.791	23.6495	881.791	91.9593	881.791	91.783	881.791	92.3988	881.791	87.0292	881.791	112.818	881.791	105.84	881.791	76.7393	881.791	66.4422	881.791	74.5247	881.791	93.9295	881.791	82.7703
880.021	85.581	880.021	94.7057	880.021	135.802	880.021	117.076	880.021	81.1647	880.021	71.2095	880.021	73.9267	880.021	93.3287	880.021	66.5071	880.021	93.8641	880.021	110.858	880.021	114.565	880.021	67.0674	880.021	78.2778	880.021	69.3457	880.021	76.0124	880.021	123.381	880.021	84.5393
878.25	104.842	878.25	96.0152	878.25	104.504	878.25	118.934	878.25	27.6416	878.25	72.8458	878.25	139.033	878.25	94.6808	878.25	54.6099	878.25	95.3444	878.25	116.848	878.25	116.352	878.25	66.933	878.25	79.8257	878.25	78.1881	878.25	77.5007	878.25	60.7183	878.25	86.3348
876.48	118.152	876.48	97.3198	876.48	145.989	876.48	120.749	876.48	88.4947	876.48	74.4768	876.48	132.822	876.48	96.0148	876.48	139.248	876.48	96.837	876.48	90.1595	876.48	118.173	876.48	44.5202	876.48	81.3747	876.48	98.9055	876.48	78.9891	876.48	79.7631	876.48	88.1412
874.709	118.09	874.709	98.6282	874.709	104.306	874.709	122.521	874.709	107.745	874.709	76.1038	874.709	101.371	874.709	97.3333	874.709	115.456	874.709	98.3466	874.709	131.78	874.709	120.027	874.709	102.293	874.709	82.9199	874.709	95.8554	874.709	80.4821	874.709	88.4029	874.709	89.9513
872.938	70.5238	872.938	99.9416	872.938	119.048	872.938	124.248	872.938	57.2162	872.938	77.7214	872.938	123.371	872.938	98.6305	872.938	64.9539	872.938	99.872	872.938	143.691	872.938	121.9	872.938	76.9103	872.938	84.4515	872.938	110.618	872.938	81.9786	872.938	107.427	872.938	91.7556
871.164	156.544	871.164	101.262	871.164	156.043	871.164	125.931	871.164	107.627	871.164	79.3267	871.164	121.614	871.164	99.9029	871.164	139.135	871.164	101.41	871.164	157.077	871.164	123.782	871.164	82.7031	871.164	85.9684	871.164	125.373	871.164	83.4809	871.164	116.052	871.164	93.5495
869.393	114.921	869.393	102.583	869.393	126.251	869.393	127.567	869.393	71.9556	869.393	80.9116	869.393	136.177	869.393	101.144	869.393	103.483	869.393	102.951	869.393	112.589	869.393	125.651	869.393	95.9097	869.393	87.4657	869.393	108.96	869.393	84.9814	869.393	100.93	869.393	95.3189
867.619	101.499	867.619	103.906	867.619	129.105	867.619	129.158	867.619	77.8342	867.619	82.4759	867.619	146.281	867.619	102.357	867.619	107.897	867.619	104.491	867.619	90.3698	867.619	127.494	867.619	107.625	867.619	88.9439	867.619	99.9704	867.619	86.4755	867.619	119.93	867.619	97.0568
865.846	101.429	865.846	105.227	865.846	126.023	865.846	130.693	865.846	68.8779	865.846	84.0123	865.846	114.853	865.846	103.539	865.846	130.103	865.846	106.021	865.846	146.759	865.846	129.292	865.846	92.639	865.846	90.3961	865.846	86.5343	865.846	87.9538	865.846	101.843	865.846	98.7535
864.072	142.871	864.072	106.544	864.072	128.873	864.072	132.167	864.072	98.474	864.072	85.5156	864.072	113.092	864.072	104.685	864.072	127.09	864.072	107.534	864.072	139.364	864.072	131.03	864.072	73.2097	864.072	91.8167	864.072	61.2413	864.072	89.4089	864.072	108.968	864.072	100.401
862.297	122.033	862.297	107.858	862.297	152.471	862.297	133.579	862.297	93.9609	862.297	86.9821	862.297	127.636	862.297	105.795	862.297	124.077	862.297	109.027	862.297	109.735	862.297	132.702	862.297	130.87	862.297	93.2013	862.297	84.8758	862.297	90.8346	862.297	86.4399	862.297	101.988
860.523	92.3098	860.523	109.159	860.523	136.043	860.523	134.928	860.523	80.5559	860.523	88.3982	860.523	99.1924	860.523	106.867	860.523	103.278	860.523	110.488	860.523	139.396	860.523	134.297	860.523	74.3872	860.523	94.5422	860.523	129.245	860.523	92.2192	860.523	57.9918	860.523	103.492
858.748	62.5981	858.748	110.44	858.748	134.437	858.748	136.22	858.748	83.4537	858.748	89.7566	858.748	119.655	858.748	107.898	858.748	115.083	858.748	111.91	858.748	118.665	858.748	135.815	858.748	161.649	858.748	95.8395	858.748	86.1752	858.748	93.5609	858.748	59.1874	858.748	104.9
856.973	142.515	856.973	111.689	856.973	175.788	856.973	137.459	856.973	107.087	856.973	91.0462	856.973	116.405	856.973	108.88	856.973	157.988	856.973	113.281	856.973	152.749	856.973	137.25	856.973	96.2947	856.973	97.0894	856.973	53.4928	856.973	94.8526	856.973	61.8613	856.973	106.196
855.197	148.343	855.197	112.897	855.197	174.169	855.197	138.652	855.197	101.088	855.197	92.2623	855.197	125.003	855.197	109.807	855.197	128.303	855.197	114.593	855.197	132.019	855.197	138.599	855.197	94.6499	855.197	98.2909	855.197	90.4291	855.197	96.0885	855.197	128.213	855.197	107.373
853.42	102.345	853.42	114.062	853.42	172.55	853.42	139.804	853.42	114.338	853.42	93.4067	853.42	139.517	853.42	110.677	853.42	125.281	853.42	115.842	853.42	177.924	853.42	139.864	853.42	101.888	853.42	99.4484	853.42	149.556	853.42	97.2651	853.42	70.1589	853.42	108.431
851.645	83.0102	851.645	115.173	851.645	132.442	851.645	140.91	851.645	99.4546	851.645	94.4772	851.645	139.219	851.645	111.478	851.645	111.896	851.645	117.021	851.645	151.271	851.645	141.04	851.645	94.3179	851.645	100.563	851.645	113.916	851.645	98.3687	851.645	89.1037	851.645	109.371
849.867	57.7625	849.867	116.229	849.867	158.948	849.867	141.973	849.867	102.336	849.867	95.4827	849.867	128.561	849.867	112.204	849.867	86.6759	849.867	118.132	849.867	100.949	849.867	142.131	849.867	97.1092	849.867	101.643	849.867	130.088	849.867	99.3939	849.867	100.638	849.867	110.207
848.09	113.901	848.09	117.224	848.09	142.531	848.09	142.988	848.09	94.8569	848.09	96.4277	848.09	113.467	848.09	112.847	848.09	114.73	848.09	119.176	848.09	136.464	848.09	143.131	848.09	111.734	848.09	102.69	848.09	109.262	848.09	100.334	848.09	146.194	848.09	110.955
846.311	67.9435	846.311	118.16	846.311	127.6	846.311	143.959	846.311	134.715	846.311	97.3183	846.311	108.732	846.311	113.4	846.311	148.685	846.311	120.16	846.311	142.375	846.311	144.041	846.311	121.913	846.311	103.706	846.311	100.278	846.311	101.192	846.311	123.681	846.311	111.638
844.533	78.2026	844.533	119.033	844.533	159.998	844.533	144.884	844.533	128.708	844.533	98.1577	844.533	118.787	844.533	113.855	844.533	138.255	844.533	121.081	844.533	180.816	844.533	144.858	844.533	87.7179	844.533	104.69	844.533	110.521	844.533	101.967	844.533	117.445	844.533	112.276
842.754	147.596	842.754	119.844	842.754	142.108	842.754	145.763	842.754	119.744	842.754	98.9544	842.754	87.436	842.754	114.218	842.754	139.656	842.754	121.944	842.754	133.48	842.754	145.582	842.754	136.336	842.754	105.644	842.754	122.237	842.754	102.667	842.754	131.908	842.754	112.893
840.975	129.741	840.975	120.594	840.975	183.353	840.975	146.593	840.975	122.608	840.975	99.7121	840.975	109.313	840.975	114.491	840.975	148.445	840.975	122.749	840.975	167.465	840.975	146.217	840.975	81.4553	840.975	106.566	840.975	91.078	840.975	103.298	840.975	125.667	840.975	113.502
839.195	148.838	839.195	121.281	839.195	183.197	839.195	147.372	839.195	84.0896	839.195	100.434	839.195	117.877	839.195	114.68	839.195	95.1583	839.195	123.499	839.195	165.963	839.195	146.768	839.195	119.703	839.195	107.452	839.195	92.4446	839.195	103.868	839.195	180.019	839.195	114.117
837.414	117.688	837.414	121.91	837.414	178.606	837.414	148.104	837.414	101.732	837.414	101.124	837.414	126.435	837.414	114.792	837.414	117.247	837.414	124.199	837.414	182.189	837.414	147.245	837.414	67.804	837.414	108.3	837.414	146.999	837.414	104.387	837.414	144.214	837.414	114.749
835.635	181.089	835.635	122.486	835.635	132.655	835.635	148.786	835.635	106.071	835.635	101.779	835.635	84.7644	835.635	114.835	835.635	128.982	835.635	124.854	835.635	195.451	835.635	147.653	835.635	76.4905	835.635	109.105	835.635	111.42	835.635	104.865	835.635	105.47	835.635	115.409
833.854	160.279	833.854	123.023	833.854	145.796	833.854	149.417	833.854	82.3456	833.854	102.396	833.854	131.72	833.854	114.814	833.854	86.067	833.854	125.466	833.854	154.061	833.854	148.004	833.854	159.012	833.854	109.865	833.854	98.0074	833.854	105.311	833.854	162.734	833.854	116.106
832.072	117.329	832.072	123.534	832.072	166.311	832.072	149.99	832.072	123.594	832.072	102.969	832.072	107.781	832.072	114.736	832.072	155.382	832.072	126.036	832.072	221.947	832.072	148.312	832.072	126.328	832.072	110.583	832.072	87.5526	832.072	105.731	832.072	180.104	832.072	116.842
830.291	93.5856	830.291	124.028	830.291	121.866	830.291	150.496	830.291	113.158	830.291	103.499	830.291	151.754	830.291	114.61	830.291	81.4773	830.291	126.565	830.291	148.09	830.291	148.587	830.291	136.466	830.291	111.26	830.291	72.6727	830.291	106.131	830.291	95.6115	830.291	117.615
828.508	115.6	828.508	124.511	828.508	146.801	828.508	150.929	828.508	117.482	828.508	103.987	828.508	138.148	828.508	114.447	828.508	122.716	828.508	127.054	828.508	140.675	828.508	148.838	828.508	100.848	828.508	111.9	828.508	72.5559	828.508	106.518	828.508	138.072	828.508	118.421
826.727	111.044	826.727	124.988	826.727	124.508	826.727	151.284	826.727	138.032	826.727	104.433	826.727	133.4	826.727	114.257	826.727	99.0137	826.727	127.507	826.727	190.803	826.727	149.066	826.727	144.918	826.727	112.504	826.727	128.504	826.727	106.898	826.727	136.248	826.727	119.255
824.943	103.538	824.943	125.471	824.943	97.7986	824.943	151.563	824.943	75.9663	824.943	104.839	824.943	77.0241	824.943	114.048	824.943	115.148	824.943	127.925	824.943	164.2	824.943	149.277	824.943	137.337	824.943	113.074	824.943	107.719	824.943	107.278	824.943	116.721	824.943	120.11
823.16	157.971	823.16	125.965	823.16	186.13	823.16	151.767	823.16	86.1898	823.16	105.206	823.16	123.905	823.16	113.826	823.16	132.746	823.16	128.308	823.16	150.88	823.16	149.473	823.16	110.587	823.16	113.612	823.16	171.003	823.16	107.657	823.16	128.17	823.16	120.975
821.377	159.298	821.377	126.474	821.377	144.67	821.377	151.905	821.377	91.9834	821.377	105.538	821.377	114.735	821.377	113.603	821.377	159.181	821.377	128.663	821.377	149.358	821.377	149.659	821.377	114.809	821.377	114.122	821.377	125.15	821.377	108.037	821.377	116.021	821.377	121.841
819.592	169.467	819.592	127.006	819.592	184.301	819.592	151.978	819.592	105.143	819.592	105.84	819.592	168.951	819.592	113.39	819.592	144.327	819.592	128.995	819.592	174.367	819.592	149.836	819.592	117.554	819.592	114.614	819.592	73.4212	819.592	108.419	819.592	87.6601	819.592	122.701
817.807	139.838	817.807	127.565	817.807	162.016	817.807	151.989	817.807	131.558	817.807	106.116	817.807	96.4021	817.807	113.194	817.807	163.373	817.807	129.311	817.807	143.361	817.807	150.003	817.807	81.9796	817.807	115.096	817.807	111.611	817.807	108.797	817.807	110.89	817.807	123.55
816.021	142.634	816.021	128.155	816.021	166.26	816.021	151.943	816.021	138.805	816.021	106.372	816.021	50.4055	816.021	113.02	816.021	166.201	816.021	129.62	816.021	143.307	816.021	150.155	816.021	90.6206	816.021	115.575	816.021	118.84	816.021	109.171	816.021	131.16	816.021	124.386
814.236	130.696	814.236	128.776	814.236	164.608	814.236	151.851	814.236	128.37	814.236	106.613	814.236	78.0797	814.236	112.869	814.236	85.0626	814.236	129.927	814.236	168.291	814.236	150.289	814.236	155.23	814.236	116.056	814.236	142.267	814.236	109.542	814.236	146.999	814.236	125.205
812.451	77.5257	812.451	129.424	812.451	130.555	812.451	151.728	812.451	82.5943	812.451	106.841	812.451	102.794	812.451	112.75	812.451	152.7	812.451	130.236	812.451	125.519	812.451	150.396	812.451	128.502	812.451	116.543	812.451	94.9936	812.451	109.911	812.451	108.339	812.451	125.997
810.664	162.777	810.664	130.102	810.664	161.3	810.664	151.587	810.664	122.233	810.664	107.063	810.664	98.0479	810.664	112.668	810.664	161.41	810.664	130.553	810.664	96.0142	810.664	150.469	810.664	123.87	810.664	117.04	810.664	94.855	810.664	110.283	810.664	106.502	810.664	126.751
808.877	143.475	808.877	130.808	808.877	136.092	808.877	151.442	808.877	70.5889	808.877	107.285	808.877	93.3026	808.877	112.627	808.877	146.562	808.877	130.881	808.877	163.672	808.877	150.501	808.877	105.99	808.877	117.55	808.877	118.266	808.877	110.656	808.877	163.544	808.877	127.457
807.09	140.367	807.09	131.546	807.09	132.969	807.09	151.298	807.09	98.4352	807.09	107.513	807.09	104.746	807.09	112.629	807.09	142.02	807.09	131.225	807.09	123.865	807.09	150.489	807.09	116.078	807.09	118.074	807.09	88.6862	807.09	111.031	807.09	126.371	807.09	128.109
805.303	184.339	805.303	132.316	805.303	137.202	805.303	151.165	805.303	117.439	805.303	107.758	805.303	152.964	805.303	112.678	805.303	133.063	805.303	131.591	805.303	185.594	805.303	150.434	805.303	84.9628	805.303	118.609	805.303	91.4864	805.303	111.408	805.303	62.7302	805.303	128.702
803.516	97.3744	803.516	133.119	803.516	151.727	803.516	151.05	803.516	39.349	803.516	108.03	803.516	140.85	803.516	112.777	803.516	118.225	803.516	131.985	803.516	151.679	803.516	150.34	803.516	100.931	803.516	119.148	803.516	94.2837	803.516	111.79	803.516	56.4836	803.516	129.236
801.727	141.331	801.727	133.952	801.727	142.714	801.727	150.963	801.727	80.4129	801.727	108.338	801.727	56.6796	801.727	112.927	801.727	93.097	801.727	132.408	801.727	114.836	801.727	150.213	801.727	122.772	801.727	119.686	801.727	101.49	801.727	112.186	801.727	110.532	801.727	129.713
799.938	124.984	799.938	134.814	799.938	189.573	799.938	150.915	799.938	90.5802	799.938	108.692	799.938	122.513	799.938	113.128	799.938	131.199	799.938	132.861	799.938	141.229	799.938	150.066	799.938	104.904	799.938	120.219	799.938	96.9289	799.938	112.598	799.938	107.213	799.938	130.142
798.148	129.221	798.148	135.703	798.148	179.081	798.148	150.914	798.148	147.778	798.148	109.101	798.148	142.747	798.148	113.383	798.148	119.304	798.148	133.347	798.148	120.569	798.148	149.91	798.148	110.561	798.148	120.743	798.148	121.766	798.148	113.025	798.148	102.422	798.148	130.536
796.359	148.148	796.359	136.617	796.359	140.671	796.359	150.97	796.359	99.1383	796.359	109.575	796.359	114.475	796.359	113.693	796.359	158.847	796.359	133.869	796.359	145.473	796.359	149.755	796.359	164.71	796.359	121.254	796.359	115.73	796.359	113.468	796.359	118.206	796.359	130.911
794.568	112.704	794.568	137.552	794.568	130.192	794.568	151.086	794.568	121.042	794.568	110.12	794.568	125.882	794.568	114.054	794.568	130.785	794.568	134.429	794.568	116.001	794.568	149.612	794.568	117.455	794.568	121.754	794.568	83.2484	794.568	113.93	794.568	139.856	794.568	131.288
792.779	125.745	792.779	138.503	792.779	194.628	792.779	151.263	792.779	122.37	792.779	110.737	792.779	100.561	792.779	114.465	792.779	137.986	792.779	135.027	792.779	159.984	792.779	149.496	792.779	126.037	792.779	122.245	792.779	87.5022	792.779	114.413	792.779	130.647	792.779	131.682
790.988	131.436	790.988	139.467	790.988	140.082	790.988	151.501	790.988	128.1	790.988	111.427	790.988	107.558	790.988	114.925	790.988	156.93	790.988	135.664	790.988	121.706	790.988	149.419	790.988	137.551	790.988	122.735	790.988	109.375	790.988	114.918	790.988	165.497	790.988	132.11
789.197	110.694	789.197	140.447	789.197	175.118	789.197	151.799	789.197	64.8211	789.197	112.191	789.197	66.0997	789.197	115.437	789.197	115.667	789.197	136.332	789.197	108.402	789.197	149.398	789.197	110.884	789.197	123.226	789.197	129.767	789.197	115.449	789.197	154.813	789.197	132.584
787.404	100.234	787.404	141.444	787.404	149.954	787.404	152.157	787.404	146.886	787.404	113.029	787.404	115.665	787.404	116.003	787.404	97.9063	787.404	137.026	787.404	146.476	787.404	149.449	787.404	140.007	787.404	123.721	787.404	150.148	787.404	116.017	787.404	166.15	787.404	133.113
785.613	113.256	785.613	142.46	785.613	154.15	785.613	152.576	785.613	95.3689	785.613	113.937	785.613	132.921	785.613	116.628	785.613	77.2164	785.613	137.731	785.613	115.557	785.613	149.592	785.613	126.556	785.613	124.221	785.613	129.428	785.613	116.627	785.613	153.999	785.613	133.696
783.82	101.327	783.82	143.495	783.82	114.327	783.82	153.06	783.82	143.64	783.82	114.911	783.82	117.89	783.82	117.318	783.82	166.57	783.82	138.435	783.82	165.343	783.82	149.842	783.82	145.387	783.82	124.73	783.82	127.789	783.82	117.283	783.82	99.3034	783.82	134.332
782.027	145.141	782.027	144.547	782.027	184.532	782.027	153.609	782.027	80.4093	782.027	115.939	782.027	92.597	782.027	118.075	782.027	160.537	782.027	139.128	782.027	187.234	782.027	150.208	782.027	104.068	782.027	125.248	782.027	114.415	782.027	117.984	782.027	123.839	782.027	135.014
780.234	134.671	780.234	145.615	780.234	166.713	780.234	154.219	780.234	141.856	780.234	117.011	780.234	134.771	780.234	118.904	780.234	144.239	780.234	139.799	780.234	116.724	780.234	150.7	780.234	105.294	780.234	125.781	780.234	140.639	780.234	118.731	780.234	174.757	780.234	135.741
778.439	122.739	778.439	146.699	778.439	131.308	778.439	154.881	778.439	68.3884	778.439	118.118	778.439	131.474	778.439	119.803	778.439	145.539	778.439	140.441	778.439	144.475	778.439	151.318	778.439	88.9247	778.439	126.332	778.439	133.129	778.439	119.523	778.439	161.139	778.439	136.508
776.645	167.974	776.645	147.802	776.645	139.891	776.645	155.582	776.645	91.6946	776.645	119.257	776.645	91.5334	776.645	120.769	776.645	139.508	776.645	141.05	776.645	151.689	776.645	152.061	776.645	116.534	776.645	126.903	776.645	106.565	776.645	120.358	776.645	163.648	776.645	137.312
774.85	169.222	774.85	148.93	774.85	123.555	774.85	156.314	774.85	117.919	774.85	120.428	774.85	48.6787	774.85	121.794	774.85	130.546	774.85	141.628	774.85	211.652	774.85	152.923	774.85	138.267	774.85	127.493	774.85	96.1322	774.85	121.232	774.85	95.814	774.85	138.148
773.055	98.6781	773.055	150.088	773.055	133.597	773.055	157.071	773.055	157.314	773.055	121.633	773.055	177.257	773.055	122.873	773.055	159.678	773.055	142.183	773.055	149.982	773.055	153.899	773.055	116.035	773.055	128.099	773.055	136.98	773.055	122.145	773.055	178.912	773.055	139.012
771.26	135.09	771.26	151.28	771.26	142.167	771.26	157.847	771.26	102.947	771.26	122.871	771.26	131.47	771.26	123.998	771.26	125.81	771.26	142.722	771.26	173.293	771.26	154.982	771.26	74.7703	771.26	128.715	771.26	103.105	771.26	123.103	771.26	131.608	771.26	139.895
769.465	156.839	769.465	152.513	769.465	155.124	769.465	158.639	769.465	91.0695	769.465	124.138	769.465	104.74	769.465	125.159	769.465	175.425	769.465	143.255	769.465	158.516	769.465	156.163	769.465	138.959	769.465	129.338	769.465	127.821	769.465	124.106	769.465	151.685	769.465	140.786
767.668	187.359	767.668	153.798	767.668	162.216	767.668	159.45	767.668	108.477	767.668	125.431	767.668	110.23	767.668	126.347	767.668	72.7545	767.668	143.791	767.668	153.992	767.668	157.433	767.668	169.443	767.668	129.966	767.668	153.987	767.668	125.16	767.668	105.868	767.668	141.68
765.871	140.286	765.871	155.144	765.871	93.1911	765.871	160.285	765.871	114.165	765.871	126.747	765.871	92.2962	765.871	127.553	765.871	107.717	765.871	144.339	765.871	199.233	765.871	158.781	765.871	131.117	765.871	130.595	765.871	65.9698	765.871	126.261	765.871	147.892	765.871	142.57
764.074	141.523	764.074	156.561	764.074	164.679	764.074	161.154	764.074	141.798	764.074	128.084	764.074	124.124	764.074	128.769	764.074	170.465	764.074	144.91	764.074	162.501	764.074	160.191	764.074	170.364	764.074	131.223	764.074	133.109	764.074	127.399	764.074	144.53	764.074	143.45
762.275	157.387	762.275	158.058	762.275	91.2924	762.275	162.066	762.275	116.748	762.275	129.445	762.275	126.675	762.275	129.99	762.275	107.362	762.275	145.515	762.275	163.823	762.275	161.651	762.275	174.479	762.275	131.847	762.275	124.137	762.275	128.565	762.275	161.649	762.275	144.316
760.479	195.18	760.479	159.631	760.479	130.564	760.479	163.025	760.479	129.738	760.479	130.831	760.479	139.462	760.479	131.204	760.479	140.821	760.479	146.159	760.479	97.858	760.479	163.147	760.479	137.636	760.479	132.467	760.479	63.9748	760.479	129.744	760.479	180.221	760.479	145.16
758.68	155.45	758.68	161.285	758.68	201.986	758.68	164.034	758.68	106.161	758.68	132.244	758.68	127.382	758.68	132.41	758.68	168.413	758.68	146.844	758.68	156.219	758.68	164.67	758.68	86.1844	758.68	133.089	758.68	142.76	758.68	130.933	758.68	175.384	758.68	145.982
756.881	147.9	756.881	163.011	756.881	184.192	756.881	165.095	756.881	142.534	756.881	133.679	756.881	148.931	756.881	133.605	756.881	165.289	756.881	147.57	756.881	154.608	756.881	166.205	756.881	154.638	756.881	133.716	756.881	164.489	756.881	132.129	756.881	106.22	756.881	146.775
755.08	137.427	755.08	164.806	755.08	186.867	755.08	166.214	755.08	127.731	755.08	135.131	755.08	169.007	755.08	134.798	755.08	130.007	755.08	148.333	755.08	141.303	755.08	167.743	755.08	126.589	755.08	134.352	755.08	184.744	755.08	133.329	755.08	126.245	755.08	147.534
753.281	217.557	753.281	166.661	753.281	199.768	753.281	167.393	753.281	169.923	753.281	136.588	753.281	117.47	753.281	135.989	753.281	138.578	753.281	149.132	753.281	125.078	753.281	169.274	753.281	155.542	753.281	134.994	753.281	139.23	753.281	134.523	753.281	121.417	753.281	148.246
751.48	188.074	751.48	168.574	751.48	152.761	751.48	168.64	751.48	111.288	751.48	138.053	751.48	131.697	751.48	137.187	751.48	164.673	751.48	149.966	751.48	155.608	751.48	170.797	751.48	146.495	751.48	135.639	751.48	109.806	751.48	135.707	751.48	153.112	751.48	148.904
749.68	209.725	749.68	170.542	749.68	110.157	749.68	169.956	749.68	146.157	749.68	139.528	749.68	151.759	749.68	138.39	749.68	167.385	749.68	150.836	749.68	118.933	749.68	172.314	749.68	163.74	749.68	136.28	749.68	125.673	749.68	136.877	749.68	155.578	749.68	149.501
747.879	181.713	747.879	172.558	747.879	159.567	747.879	171.342	747.879	145.962	747.879	141.02	747.879	148.446	747.879	139.602	747.879	193.456	747.879	151.738	747.879	158.206	747.879	173.826	747.879	83.1392	747.879	136.92	747.879	96.2627	747.879	138.032	747.879	150.739	747.879	150.034
746.078	185.83	746.078	174.621	746.078	170.994	746.078	172.799	746.078	191.022	746.078	142.538	746.078	113.015	746.078	140.83	746.078	197.614	746.078	152.672	746.078	185.778	746.078	175.332	746.078	101.848	746.078	137.564	746.078	147.159	746.078	139.174	746.078	142.98	746.078	150.501
744.275	187.023	744.275	176.73	744.275	179.494	744.275	174.334	744.275	138.268	744.275	144.092	744.275	130.144	744.275	142.08	744.275	101.058	744.275	153.646	744.275	188.522	744.275	176.832	744.275	113.248	744.275	138.22	744.275	158.622	744.275	140.31	744.275	119.167	744.275	150.906
742.473	201.346	742.473	178.883	742.473	240.52	742.473	175.939	742.473	140.987	742.473	145.689	742.473	139.967	742.473	143.359	742.473	208.835	742.473	154.665	742.473	213.15	742.473	178.324	742.473	164.04	742.473	138.895	742.473	127.76	742.473	141.446	742.473	140.599	742.473	151.261
740.67	148.552	740.67	181.081	740.67	145.416	740.67	177.608	740.67	183.092	740.67	147.337	740.67	174.585	740.67	144.675	740.67	144.412	740.67	155.743	740.67	138.56	740.67	179.811	740.67	138.945	740.67	139.593	740.67	79.4048	740.67	142.589	740.67	162.018	740.67	151.58
738.867	193.5	738.867	183.323	738.867	235.587	738.867	179.329	738.867	153.707	738.867	149.042	738.867	112.922	738.867	146.034	738.867	196.699	738.867	156.887	738.867	195.27	738.867	181.299	738.867	112.4	738.867	140.314	738.867	131.709	738.867	143.744	738.867	170.298	738.867	151.876
737.064	187.389	737.064	185.609	737.064	178.438	737.064	181.086	737.064	185.578	737.064	150.806	737.064	144.61	737.064	147.437	737.064	208.129	737.064	158.1	737.064	161.543	737.064	182.792	737.064	164.609	737.064	141.056	737.064	150.448	737.064	144.917	737.064	187.32	737.064	152.162
735.26	169.615	735.26	187.942	735.26	175.253	735.26	182.87	735.26	108.094	735.26	152.626	735.26	157.331	735.26	148.886	735.26	171.443	735.26	159.379	735.26	218.215	735.26	184.297	735.26	183.261	735.26	141.819	735.26	158.972	735.26	146.112	735.26	163.513	735.26	152.447
733.455	146.016	733.455	190.317	733.455	148.748	733.455	184.67	733.455	142.871	733.455	154.495	733.455	196.279	733.455	150.386	733.455	134.771	733.455	160.717	733.455	196.152	733.455	185.818	733.455	142.144	733.455	142.6	733.455	145.628	733.455	147.33	733.455	168.864	733.455	152.74
731.65	187.998	731.65	192.728	731.65	181.996	731.65	186.478	731.65	221.345	731.65	156.408	731.65	176.921	731.65	151.941	731.65	130.172	731.65	162.106	731.65	190.126	731.65	187.357	731.65	118.531	731.65	143.392	731.65	222.631	731.65	148.575	731.65	140.696	731.65	153.046
729.846	170.228	729.846	195.17	729.846	197.745	729.846	188.281	729.846	142.444	729.846	158.356	729.846	145.916	729.846	153.553	729.846	128.486	729.846	163.54	729.846	195.754	729.846	188.908	729.846	169.224	729.846	144.196	729.846	188.879	729.846	149.845	729.846	157.7	729.846	153.365
728.039	191.788	728.039	197.643	728.039	207.659	728.039	190.069	728.039	143.684	728.039	160.33	728.039	181.923	728.039	155.222	728.039	139.906	728.039	165.006	728.039	239.244	728.039	190.47	728.039	135.417	728.039	145.006	728.039	133.294	728.039	151.129	728.039	138.281	728.039	153.7
726.234	131.793	726.234	200.136	726.234	235.039	726.234	191.826	726.234	184.237	726.234	162.314	726.234	159.666	726.234	156.938	726.234	117.828	726.234	166.494	726.234	209.905	726.234	192.037	726.234	146.763	726.234	145.819	726.234	138.891	726.234	152.411	726.234	104.309	726.234	154.051
724.428	186.829	724.428	202.653	724.428	226.01	724.428	193.545	724.428	109.762	724.428	164.3	724.428	186.914	724.428	158.694	724.428	168.546	724.428	167.998	724.428	218.427	724.428	193.61	724.428	139.177	724.428	146.634	724.428	148.85	724.428	153.68	724.428	150.417	724.428	154.418
722.619	209.817	722.619	205.19	722.619	167.498	722.619	195.217	722.619	108.092	722.619	166.274	722.619	148.654	722.619	160.479	722.619	139.189	722.619	169.512	722.619	199.29	722.619	195.183	722.619	194.176	722.619	147.448	722.619	166.08	722.619	154.925	722.619	173.215	722.619	154.798
720.812	193.505	720.812	207.735	720.812	155.575	720.812	196.829	720.812	141.342	720.812	168.22	720.812	154.063	720.812	162.277	720.812	111.298	720.812	171.024	720.812	178.703	720.812	196.74	720.812	129.83	720.812	148.26	720.812	141.103	720.812	156.134	720.812	177.083	720.812	155.192
719.004	242.66	719.004	210.283	719.004	168.386	719.004	198.38	719.004	209.489	719.004	170.134	719.004	160.924	719.004	164.078	719.004	153.246	719.004	172.526	719.004	191.582	719.004	198.271	719.004	119.337	719.004	149.069	719.004	146.685	719.004	157.303	719.004	196.949	719.004	155.602
717.195	242.34	717.195	212.821	717.195	214.64	717.195	199.864	717.195	212.153	717.195	172.006	717.195	137.237	717.195	165.868	717.195	193.716	717.195	174.007	717.195	223.359	717.195	199.763	717.195	111.757	717.195	149.876	717.195	175.533	717.195	158.424	717.195	160.081	717.195	156.023
715.387	188.217	715.387	215.334	715.387	163.448	715.387	201.282	715.387	146.473	715.387	173.829	715.387	162.998	715.387	167.634	715.387	180.365	715.387	175.459	715.387	217.312	715.387	201.207	715.387	155.07	715.387	150.68	715.387	181.101	715.387	159.495	715.387	171.213	715.387	156.449
713.578	177.729	713.578	217.809	713.578	161.705	713.578	202.632	713.578	166.591	713.578	175.596	713.578	153.857	713.578	169.365	713.578	181.555	713.578	176.874	713.578	208.359	713.578	202.59	713.578	131.491	713.578	151.481	713.578	182.304	713.578	160.512	713.578	135.818	713.578	156.871
711.77	225.377	711.77	220.234	711.77	207.921	711.77	203.914	711.77	177.978	711.77	177.298	711.77	166.519	711.77	171.051	711.77	191.462	711.77	178.247	711.77	215.393	711.77	203.904	711.77	176.228	711.77	152.277	711.77	161.703	711.77	161.474	711.77	149.852	711.77	157.284
709.959	194.537	709.959	222.602	709.959	217.788	709.959	205.127	709.959	147.219	709.959	178.926	709.959	174.815	709.959	172.682	709.959	124.351	709.959	179.574	709.959	191.908	709.959	205.143	709.959	145.386	709.959	153.072	709.959	177.436	709.959	162.378	709.959	171.142	709.959	157.683
708.148	245.058	708.148	224.897	708.148	232.006	708.148	206.267	708.148	190.559	708.148	180.475	708.148	162.768	708.148	174.247	708.148	188.011	708.148	180.853	708.148	206.201	708.148	206.299	708.148	136.346	708.148	153.862	708.148	159.748	708.148	163.213	708.148	174.987	708.148	158.062
706.338	257.792	706.338	227.108	706.338	270.905	706.338	207.336	706.338	169.974	706.338	181.944	706.338	143.464	706.338	175.742	706.338	218.234	706.338	182.079	706.338	179.818	706.338	207.37	706.338	146.188	706.338	154.642	706.338	123.186	706.338	163.975	706.338	170.115	706.338	158.419
704.525	229.862	704.525	229.222	704.525	190.72	704.525	208.335	704.525	188.6	704.525	183.331	704.525	140.139	704.525	177.159	704.525	200.524	704.525	183.256	704.525	191.197	704.525	208.347	704.525	144.409	704.525	155.404	704.525	167.951	704.525	164.659	704.525	127.49	704.525	158.75
702.715	229.523	702.715	231.226	702.715	241.219	702.715	209.261	702.715	192.699	702.715	184.629	702.715	135.364	702.715	178.489	702.715	172.659	702.715	184.383	702.715	264.988	702.715	209.218	702.715	178.919	702.715	156.137	702.715	160.434	702.715	165.264	702.715	180.692	702.715	159.054
700.902	253.854	700.902	233.114	700.902	207.517	700.902	210.118	700.902	186.635	700.902	185.835	700.902	177.031	700.902	179.729	700.902	176.733	700.902	185.46	700.902	177.647	700.902	209.979	700.902	187.287	700.902	156.838	700.902	192.104	700.902	165.793	700.902	180.168	700.902	159.327
699.09	166.446	699.09	234.875	699.09	208.651	699.09	210.904	699.09	168.964	699.09	186.947	699.09	220.128	699.09	180.873	699.09	177.901	699.09	186.488	699.09	189.009	699.09	210.626	699.09	178.238	699.09	157.497	699.09	164.268	699.09	166.249	699.09	150.623	699.09	159.561
697.277	235.744	697.277	236.502	697.277	262.005	697.277	211.613	697.277	152.749	697.277	187.965	697.277	167.464	697.277	181.915	697.277	139.899	697.277	187.468	697.277	196.012	697.277	211.163	697.277	130.025	697.277	158.11	697.277	175.609	697.277	166.633	697.277	123.99	697.277	159.751
695.463	210.738	695.463	237.999	695.463	242.818	695.463	212.237	695.463	182.949	695.463	188.892	695.463	145.278	695.463	182.851	695.463	215.033	695.463	188.402	695.463	233.463	695.463	211.596	695.463	144.195	695.463	158.672	695.463	136.184	695.463	166.947	695.463	152.478	695.463	159.893
693.648	221.99	693.648	239.367	693.648	227.988	693.648	212.767	693.648	187.033	693.648	189.725	693.648	157.9	693.648	183.677	693.648	166.885	693.648	189.29	693.648	238.996	693.648	211.931	693.648	110.508	693.648	159.173	693.648	186.671	693.648	167.187	693.648	153.402	693.648	159.986
691.834	273.821	691.834	240.61	691.834	210.263	691.834	213.193	691.834	247.648	691.834	190.469	691.834	179.213	691.834	184.397	691.834	224.577	691.834	190.134	691.834	266.266	691.834	212.182	691.834	175.406	691.834	159.606	691.834	157.406	691.834	167.358	691.834	113.734	691.834	160.03
690.02	269.105	690.02	241.719	690.02	205.588	690.02	213.511	690.02	209.683	690.02	191.127	690.02	200.514	690.02	185.014	690.02	164.851	690.02	190.932	690.02	199.32	690.02	212.357	690.02	196.795	690.02	159.962	690.02	184.672	690.02	167.463	690.02	152.342	690.02	160.025
688.205	287.571	688.205	242.692	688.205	258.868	688.205	213.72	688.205	235.485	688.205	191.703	688.205	224.701	688.205	185.535	688.205	229.755	688.205	191.677	688.205	209.195	688.205	212.464	688.205	194.989	688.205	160.239	688.205	191.64	688.205	167.511	688.205	160.502	688.205	159.969
686.389	321.959	686.389	243.523	686.389	235.348	686.389	213.828	686.389	196.088	686.389	192.199	686.389	245.979	686.389	185.969	686.389	249.721	686.389	192.359	686.389	204.576	686.389	212.508	686.389	185.94	686.389	160.44	686.389	191.359	686.389	167.509	686.389	144.031	686.389	159.864
684.574	269.435	684.574	244.203	684.574	197.355	684.574	213.834	684.574	230.566	684.574	192.61	684.574	233.938	684.574	186.317	684.574	243.607	684.574	192.964	684.574	270.918	684.574	212.49	684.574	166.755	684.574	160.573	684.574	188.181	684.574	167.462	684.574	175.356	684.574	159.718
682.756	303.806	682.756	244.735	682.756	197.023	682.756	213.739	682.756	228.829	682.756	192.933	682.756	230.587	682.756	186.587	682.756	275.137	682.756	193.486	682.756	246.011	682.756	212.41	682.756	173.639	682.756	160.643	682.756	215.407	682.756	167.372	682.756	169.019	682.756	159.541
680.939	278.808	680.939	245.111	680.939	196.688	680.939	213.539	680.939	227.09	680.939	193.166	680.939	169.337	680.939	186.776	680.939	212.561	680.939	193.914	680.939	216.77	680.939	212.267	680.939	122.617	680.939	160.65	680.939	174.585	680.939	167.243	680.939	174.263	680.939	159.341
679.123	307.366	679.123	245.335	679.123	223.848	679.123	213.233	679.123	242.716	679.123	193.306	679.123	215.205	679.123	186.884	679.123	210.794	679.123	194.236	679.123	229.508	679.123	212.061	679.123	180.155	679.123	160.596	679.123	174.301	679.123	167.08	679.123	173.714	679.123	159.125
677.305	311.311	677.305	245.411	677.305	237.971	677.305	212.824	677.305	197.566	677.305	193.35	677.305	217.646	677.305	186.913	677.305	190.216	677.305	194.444	677.305	233.556	677.305	211.792	677.305	189.919	677.305	160.482	677.305	185.591	677.305	166.89	677.305	180.396	677.305	158.892
675.486	276.196	675.486	245.337	675.486	243.406	675.486	212.315	675.486	242.117	675.486	193.292	675.486	282.283	675.486	186.865	675.486	237.63	675.486	194.524	675.486	263.635	675.486	211.461	675.486	189.55	675.486	160.313	675.486	172.282	675.486	166.677	675.486	179.841	675.486	158.643
673.668	251.217	673.668	245.117	673.668	225.698	673.668	211.709	673.668	221.569	673.668	193.127	673.668	232.643	673.668	186.739	673.668	231.512	673.668	194.47	673.668	182.345	673.668	211.064	673.668	140.011	673.668	160.091	673.668	193.686	673.668	166.441	673.668	157.591	673.668	158.374
671.85	269.622	671.85	244.76	671.85	206.551	671.85	211.017	671.85	222.715	671.85	192.855	671.85	217.725	671.85	186.529	671.85	186.357	671.85	194.284	671.85	158.922	671.85	210.602	671.85	209.049	671.85	159.817	671.85	147.125	671.85	166.184	671.85	167.158	671.85	158.083
670.029	299.579	670.029	244.274	670.029	198.974	670.029	210.246	670.029	153.03	670.029	192.473	670.029	169.568	670.029	186.228	670.029	193.257	670.029	193.969	670.029	204.888	670.029	210.065	670.029	155.188	670.029	159.494	670.029	129.494	670.029	165.902	670.029	202.735	670.029	157.768
668.209	257.263	668.209	243.66	668.209	217.411	668.209	209.401	668.209	222.108	668.209	191.974	668.209	203.803	668.209	185.82	668.209	165.469	668.209	193.532	668.209	245.05	668.209	209.447	668.209	153.375	668.209	159.122	668.209	137.881	668.209	165.593	668.209	166.038	668.209	157.436
666.389	297.316	666.389	242.924	666.389	222.834	666.389	208.483	666.389	231.915	666.389	191.362	666.389	207.682	666.389	185.298	666.389	218.598	666.389	192.981	666.389	207.172	666.389	208.74	666.389	213.686	666.389	158.701	666.389	176.602	666.389	165.252	666.389	158.251	666.389	157.092
664.568	242.015	664.568	242.07	664.568	223.919	664.568	207.492	664.568	175.271	664.568	190.64	664.568	192.78	664.568	184.648	664.568	235.589	664.568	192.325	664.568	225.641	664.568	207.935	664.568	155.523	664.568	158.229	664.568	195.082	664.568	164.88	664.568	117.243	664.568	156.739
662.748	269.051	662.748	241.109	662.748	219.225	662.748	206.431	662.748	200.965	662.748	189.816	662.748	208.209	662.748	183.864	662.748	225.131	662.748	191.573	662.748	177.671	662.748	207.032	662.748	162.37	662.748	157.707	662.748	150.01	662.748	164.482	662.748	177.339	662.748	156.378
660.926	245.539	660.926	240.046	660.926	254.955	660.926	205.31	660.926	213.65	660.926	188.898	660.926	203.418	660.926	182.942	660.926	178.583	660.926	190.737	660.926	174.477	660.926	206.035	660.926	150.443	660.926	157.133	660.926	161.265	660.926	164.057	660.926	202.754	660.926	156
659.104	236.47	659.104	238.881	659.104	230.044	659.104	204.145	659.104	171.479	659.104	187.894	659.104	163.987	659.104	181.878	659.104	199.893	659.104	189.832	659.104	207.366	659.104	204.95	659.104	183.264	659.104	156.505	659.104	189.832	659.104	163.604	659.104	163.202	659.104	155.598
657.281	223.073	657.281	237.611	657.281	225.345	657.281	202.951	657.281	207.25	657.281	186.813	657.281	214.043	657.281	180.678	657.281	182.228	657.281	188.871	657.281	214.261	657.281	203.788	657.281	142.473	657.281	155.826	657.281	167.878	657.281	163.129	657.281	140.982	657.281	155.164
655.457	251.518	655.457	236.236	655.457	201.892	655.457	201.742	655.457	191.064	655.457	185.654	655.457	145.772	655.457	179.343	655.457	186.209	655.457	187.867	655.457	222.593	655.457	202.56	655.457	137.766	655.457	155.101	655.457	156.031	655.457	162.635	655.457	101.459	655.457	154.687
653.635	225.137	653.635	234.76	653.635	177.004	653.635	200.525	653.635	163.344	653.635	184.422	653.635	187.152	653.635	177.881	653.635	193.071	653.635	186.826	653.635	235.245	653.635	201.278	653.635	193.639	653.635	154.341	653.635	165.823	653.635	162.126	653.635	187.438	653.635	154.163
651.811	229.049	651.811	233.189	651.811	189.619	651.811	199.306	651.811	188.991	651.811	183.122	651.811	191.019	651.811	176.293	651.811	204.252	651.811	185.75	651.811	217.605	651.811	199.948	651.811	187.477	651.811	153.553	651.811	141	651.811	161.603	651.811	155.127	651.811	153.591
649.986	179.613	649.986	231.535	649.986	215.201	649.986	198.093	649.986	177.139	649.986	181.762	649.986	209.299	649.986	174.588	649.986	183.709	649.986	184.645	649.986	250.429	649.986	198.583	649.986	138.065	649.986	152.746	649.986	123.396	649.986	161.068	649.986	140.13	649.986	152.975
648.162	219.56	648.162	229.803	648.162	203.294	648.162	196.893	648.162	204.206	648.162	180.349	648.162	155.504	648.162	172.773	648.162	138.67	648.162	183.513	648.162	203.962	648.162	197.195	648.162	134.797	648.162	151.927	648.162	137.507	648.162	160.524	648.162	168.378	648.162	152.318
646.336	204.728	646.336	227.998	646.336	194.272	646.336	195.704	646.336	136.154	646.336	178.891	646.336	144.963	646.336	170.857	646.336	157.054	646.336	182.352	646.336	166.159	646.336	195.797	646.336	157.467	646.336	151.104	646.336	158.815	646.336	159.975	646.336	156.262	646.336	151.626
644.512	194.222	644.512	226.129	644.512	189.574	644.512	194.53	644.512	163.214	644.512	177.396	644.512	137.308	644.512	168.86	644.512	217.204	644.512	181.164	644.512	157.184	644.512	194.403	644.512	167.158	644.512	150.289	644.512	154.179	644.512	159.428	644.512	184.488	644.512	150.903
642.686	206.763	642.686	224.199	642.686	157.511	642.686	193.363	642.686	154.251	642.686	175.867	642.686	185.826	642.686	166.797	642.686	152.018	642.686	179.943	642.686	187.099	642.686	193.026	642.686	159.558	642.686	149.491	642.686	169.707	642.686	158.888	642.686	146.445	642.686	150.149
640.859	181.857	640.859	222.221	640.859	208.978	640.859	192.203	640.859	184.169	640.859	174.313	640.859	173.843	640.859	164.697	640.859	187.656	640.859	178.694	640.859	208.356	640.859	191.679	640.859	128.921	640.859	148.715	640.859	156.427	640.859	158.357	640.859	109.857	640.859	149.366
639.031	233.258	639.031	220.21	639.031	152.447	639.031	191.047	639.031	162.244	639.031	172.738	639.031	118.676	639.031	162.579	639.031	191.603	639.031	177.419	639.031	179.214	639.031	190.37	639.031	144.364	639.031	147.959	639.031	161.867	639.031	157.836	639.031	191.332	639.031	148.554
637.205	241.455	637.205	218.191	637.205	183.737	637.205	189.897	637.205	151.841	637.205	171.159	637.205	158.526	637.205	160.468	637.205	178.275	637.205	176.131	637.205	204.775	637.205	189.11	637.205	116.62	637.205	147.223	637.205	151.47	637.205	157.325	637.205	108.69	637.205	147.713
635.377	256.838	635.377	216.181	635.377	166.086	635.377	188.747	635.377	161.587	635.377	169.586	635.377	168.139	635.377	158.379	635.377	177.9	635.377	174.834	635.377	227.442	635.377	187.906	635.377	101.837	635.377	146.506	635.377	184.244	635.377	156.824	635.377	129.687	635.377	146.848
633.549	181.581	633.549	214.206	633.549	147.002	633.549	187.595	633.549	187.149	633.549	168.034	633.549	195.01	633.549	156.335	633.549	155.944	633.549	173.545	633.549	222.763	633.549	186.766	633.549	135.971	633.549	145.815	633.549	163.773	633.549	156.338	633.549	133.409	633.549	145.969
631.719	163.887	631.719	212.282	631.719	181.141	631.719	186.435	631.719	170.988	631.719	166.515	631.719	128.381	631.719	154.359	631.719	197.278	631.719	172.273	631.719	143.294	631.719	185.687	631.719	92.4221	631.719	145.152	631.719	150.5	631.719	155.869	631.719	118.43	631.719	145.087
629.891	203.714	629.891	210.427	629.891	159.183	629.891	185.273	629.891	169.212	629.891	165.04	629.891	162.436	629.891	152.477	629.891	80.4215	629.891	171.032	629.891	204.774	629.891	184.669	629.891	140.917	629.891	144.527	629.891	157.363	629.891	155.419	629.891	145.154	629.891	144.217
628.061	188.892	628.061	208.644	628.061	219.173	628.061	184.113	628.061	141.558	628.061	163.61	628.061	160.535	628.061	150.699	628.061	136.124	628.061	169.826	628.061	148.343	628.061	183.706	628.061	177.886	628.061	143.939	628.061	132.595	628.061	154.988	628.061	145.988	628.061	143.375
626.23	164.013	626.23	206.939	626.23	158.408	626.23	182.964	626.23	146.971	626.23	162.228	626.23	131.327	626.23	149.035	626.23	186.049	626.23	168.66	626.23	172.418	626.23	182.795	626.23	160.222	626.23	143.386	626.23	135.143	626.23	154.576	626.23	187.061	626.23	142.578
624.4	225.356	624.4	205.316	624.4	176.696	624.4	181.831	624.4	136.573	624.4	160.896	624.4	117.938	624.4	147.49	624.4	164.103	624.4	167.535	624.4	183.548	624.4	181.932	624.4	82.2152	624.4	142.866	624.4	147.746	624.4	154.185	624.4	172.074	624.4	141.839
622.57	194.729	622.57	203.777	622.57	160.498	622.57	180.724	622.57	180.766	622.57	159.616	622.57	105.991	622.57	146.063	622.57	110.562	622.57	166.451	622.57	170.248	622.57	181.108	622.57	146.46	622.57	142.378	622.57	166.088	622.57	153.811	622.57	144.163	622.57	141.164
620.738	212.943	620.738	202.321	620.738	187.389	620.738	179.656	620.738	148.818	620.738	158.389	620.738	164.422	620.738	144.75	620.738	176.247	620.738	165.406	620.738	179.93	620.738	180.31	620.738	137.426	620.738	141.92	620.738	121.227	620.738	153.453	620.738	133.498	620.738	140.557
618.906	183.763	618.906	200.949	618.906	166.884	618.906	178.643	618.906	145.599	618.906	157.216	618.906	130.93	618.906	143.553	618.906	165.798	618.906	164.402	618.906	163.76	618.906	179.525	618.906	119.78	618.906	141.489	618.906	182.637	618.906	153.11	618.906	135.758	618.906	140.017
617.074	190.482	617.074	199.658	617.074	190.886	617.074	177.697	617.074	120.847	617.074	156.096	617.074	160.616	617.074	142.467	617.074	113.722	617.074	163.441	617.074	134.674	617.074	178.742	617.074	179.657	617.074	141.083	617.074	159.322	617.074	152.778	617.074	146.627	617.074	139.537
615.242	220.157	615.242	198.443	615.242	148.858	615.242	176.824	615.242	170.733	615.242	155.029	615.242	144.362	615.242	141.488	615.242	195.137	615.242	162.529	615.242	211.801	615.242	177.954	615.242	151.959	615.242	140.698	615.242	148.932	615.242	152.456	615.242	120.175	615.242	139.11
613.41	215.379	613.41	197.298	613.41	230.241	613.41	176.027	613.41	141.678	613.41	154.015	613.41	132.419	613.41	140.608	613.41	170.335	613.41	161.666	613.41	176.972	613.41	177.157	613.41	138.62	613.41	140.333	613.41	191.634	613.41	152.141	613.41	98.0383	613.41	138.726
611.576	193.388	611.576	196.215	611.576	166.702	611.576	175.31	611.576	131.282	611.576	153.051	611.576	97.5294	611.576	139.81	611.576	164.19	611.576	160.851	611.576	90.5168	611.576	176.353	611.576	128.155	611.576	139.986	611.576	145.376	611.576	151.83	611.576	136.157	611.576	138.379
609.742	154.194	609.742	195.19	609.742	156.253	609.742	174.674	609.742	143.835	609.742	152.139	609.742	104.245	609.742	139.084	609.742	126.494	609.742	160.084	609.742	137.473	609.742	175.552	609.742	117.692	609.742	139.653	609.742	156.503	609.742	151.522	609.742	198.635	609.742	138.062
607.908	192.44	607.908	194.218	607.908	138.638	607.908	174.118	607.908	175.019	607.908	151.283	607.908	98.0538	607.908	138.42	607.908	177.708	607.908	159.373	607.908	121.317	607.908	174.772	607.908	127.305	607.908	139.332	607.908	103.103	607.908	151.221	607.908	137.776	607.908	137.769
606.072	207.729	606.072	193.296	606.072	178.367	606.072	173.636	606.072	131.646	606.072	150.485	606.072	111.932	606.072	137.815	606.072	135.721	606.072	158.72	606.072	156.769	606.072	174.023	606.072	121.144	606.072	139.017	606.072	157.235	606.072	150.923	606.072	121.381	606.072	137.489
604.238	241.639	604.238	192.424	604.238	169.35	604.238	173.225	604.238	197.207	604.238	149.749	604.238	130.103	604.238	137.268	604.238	176.871	604.238	158.128	604.238	203.666	604.238	173.319	604.238	156.543	604.238	138.708	604.238	181.243	604.238	150.623	604.238	109.29	604.238	137.218
602.402	209.623	602.402	191.597	602.402	229.106	602.402	172.872	602.402	118.027	602.402	149.069	602.402	118.176	602.402	136.772	602.402	203.671	602.402	157.586	602.402	168.87	602.402	172.673	602.402	115.988	602.402	138.401	602.402	97.7821	602.402	150.314	602.402	58.5191	602.402	136.946
600.566	151.836	600.566	190.813	600.566	168.51	600.566	172.568	600.566	169.231	600.566	148.448	600.566	154.956	600.566	136.321	600.566	178.889	600.566	157.085	600.566	177.061	600.566	172.1	600.566	99.8009	600.566	138.095	600.566	150.438	600.566	149.987	600.566	143.848	600.566	136.674
598.73	165.677	598.73	190.063	598.73	196.728	598.73	172.301	598.73	170.286	598.73	147.885	598.73	105.795	598.73	135.909	598.73	204.238	598.73	156.616	598.73	148.01	598.73	171.613	598.73	135.174	598.73	137.793	598.73	198.77	598.73	149.64	598.73	144.643	598.73	136.397
596.893	202.416	596.893	189.339	596.893	169.094	596.893	172.059	596.893	142.703	596.893	147.374	596.893	151.149	596.893	135.53	596.893	169.44	596.893	156.176	596.893	226.35	596.893	171.221	596.893	150.483	596.893	137.499	596.893	168.332	596.893	149.276	596.893	83.8707	596.893	136.109
595.055	210.506	595.055	188.635	595.055	140.039	595.055	171.84	595.055	146.622	595.055	146.912	595.055	89.1281	595.055	135.184	595.055	166.146	595.055	155.76	595.055	147.197	595.055	170.929	595.055	174.372	595.055	137.212	595.055	169.397	595.055	148.896	595.055	129.047	595.055	135.808
593.217	211.435	593.217	187.945	593.217	138.185	593.217	171.641	593.217	144.812	593.217	146.491	593.217	117.291	593.217	134.867	593.217	135.661	593.217	155.365	593.217	158.234	593.217	170.734	593.217	141.005	593.217	136.93	593.217	151.857	593.217	148.508	593.217	155.597	593.217	135.491
591.379	188.038	591.379	187.263	591.379	209.295	591.379	171.459	591.379	148.724	591.379	146.109	591.379	125.411	591.379	134.577	591.379	182.446	591.379	154.99	591.379	202.169	591.379	170.629	591.379	156.296	591.379	136.65	591.379	135.753	591.379	148.114	591.379	163.532	591.379	135.16
589.541	153.207	589.541	186.581	589.541	191.687	589.541	171.289	589.541	148.34	589.541	145.76	589.541	110.64	589.541	134.309	589.541	119.068	589.541	154.633	589.541	170.27	589.541	170.606	589.541	164.426	589.541	136.37	589.541	151.123	589.541	147.72	589.541	115.678	589.541	134.814
587.701	188.46	587.701	185.895	587.701	162.646	587.701	171.126	587.701	143.663	587.701	145.437	587.701	131.626	587.701	134.054	587.701	108.628	587.701	154.29	587.701	176.994	587.701	170.653	587.701	155.39	587.701	136.092	587.701	160.764	587.701	147.326	587.701	189.395	587.701	134.449
585.861	163.647	585.861	185.205	585.861	177.935	585.861	170.964	585.861	118.972	585.861	145.138	585.861	134.016	585.861	133.808	585.861	138.221	585.861	153.959	585.861	193.72	585.861	170.762	585.861	167.8	585.861	135.815	585.861	138.946	585.861	146.935	585.861	127.256	585.861	134.069
584.021	176.005	584.021	184.513	584.021	143.189	584.021	170.794	584.021	115.729	584.021	144.86	584.021	142.121	584.021	133.568	584.021	133.493	584.021	153.643	584.021	194.711	584.021	170.921	584.021	160.193	584.021	135.543	584.021	122.853	584.021	146.548	584.021	105.166	584.021	133.679
582.182	169.778	582.182	183.818	582.182	144.182	582.182	170.61	582.182	152.497	582.182	144.605	582.182	195.949	582.182	133.335	582.182	145.912	582.182	153.34	582.182	168.549	582.182	171.124	582.182	151.158	582.182	135.272	582.182	139.632	582.182	146.169	582.182	118.809	582.182	133.282
580.34	222.124	580.34	183.124	580.34	168.029	580.34	170.403	580.34	106.384	580.34	144.369	580.34	104.03	580.34	133.112	580.34	155.465	580.34	153.047	580.34	162.397	580.34	171.362	580.34	100.695	580.34	134.999	580.34	129.258	580.34	145.798	580.34	108.156	580.34	132.882
578.498	133.042	578.498	182.433	578.498	166.154	578.498	170.172	578.498	157.414	578.498	144.148	578.498	159.268	578.498	132.899	578.498	100.738	578.498	152.76	578.498	186.238	578.498	171.626	578.498	108.813	578.498	134.722	578.498	126.028	578.498	145.442	578.498	111.789	578.498	132.483
576.656	225.349	576.656	181.746	576.656	172.846	576.656	169.916	576.656	154.156	576.656	143.941	576.656	125.947	576.656	132.697	576.656	167.41	576.656	152.476	576.656	188.646	576.656	171.902	576.656	172.616	576.656	134.445	576.656	139.933	576.656	145.106	576.656	145.405	576.656	132.088
574.814	187.696	574.814	181.068	574.814	103.868	574.814	169.632	574.814	126.627	574.814	143.747	574.814	132.614	574.814	132.509	574.814	192.647	574.814	152.19	574.814	162.497	574.814	172.18	574.814	126.46	574.814	134.167	574.814	156.684	574.814	144.794	574.814	144.74	574.814	131.702
572.973	194.304	572.973	180.397	572.973	174.794	572.973	169.327	572.973	167.618	572.973	143.563	572.973	214.922	572.973	132.338	572.973	147.932	572.973	151.901	572.973	187.739	572.973	172.45	572.973	131.706	572.973	133.887	572.973	156.298	572.973	144.506	572.973	151.209	572.973	131.326
571.129	156.67	571.129	179.737	571.129	174.336	571.129	169.006	571.129	138.667	571.129	143.382	571.129	148.791	571.129	132.187	571.129	171.729	571.129	151.606	571.129	168.731	571.129	172.703	571.129	179.755	571.129	133.607	571.129	113.103	571.129	144.249	571.129	151.966	571.129	130.961
569.285	154.717	569.285	179.094	569.285	190.996	569.285	168.677	569.285	142.539	569.285	143.198	569.285	132.621	569.285	132.056	569.285	135.594	569.285	151.306	569.285	175.407	569.285	172.932	569.285	133.625	569.285	133.322	569.285	146.962	569.285	144.028	569.285	195.517	569.285	130.613
567.441	157.039	567.441	178.48	567.441	160.58	567.441	168.348	567.441	102.193	567.441	143.003	567.441	143.556	567.441	131.946	567.441	137.983	567.441	151.008	567.441	140.717	567.441	173.133	567.441	108.908	567.441	133.028	567.441	195.065	567.441	143.853	567.441	160.602	567.441	130.286
565.598	230.653	565.598	177.902	565.598	174.379	565.598	168.027	565.598	126.03	565.598	142.794	565.598	170.171	565.598	131.856	565.598	126.109	565.598	150.723	565.598	175.908	565.598	173.301	565.598	161.199	565.598	132.718	565.598	151.886	565.598	143.731	565.598	164.201	565.598	129.984
563.752	155.97	563.752	177.367	563.752	192.445	563.752	167.716	563.752	189.768	563.752	142.578	563.752	116.942	563.752	131.781	563.752	195.494	563.752	150.458	563.752	146.93	563.752	173.433	563.752	107.972	563.752	132.385	563.752	117.279	563.752	143.673	563.752	112.199	563.752	129.71
561.906	182.51	561.906	176.874	561.906	179.146	561.906	167.419	561.906	110.952	561.906	142.359	561.906	143.549	561.906	131.714	561.906	155.102	561.906	150.22	561.906	133.639	561.906	173.532	561.906	143.131	561.906	132.028	561.906	169.624	561.906	143.683	561.906	171.386	561.906	129.464
560.061	153.465	560.061	176.417	560.061	225.695	560.061	167.141	560.061	143.31	560.061	142.145	560.061	120.273	560.061	131.65	560.061	141.799	560.061	150.015	560.061	128.901	560.061	173.594	560.061	60.0077	560.061	131.65	560.061	140.724	560.061	143.762	560.061	98.0309	560.061	129.244
558.215	182.836	558.215	175.987	558.215	156.833	558.215	166.886	558.215	141.462	558.215	141.94	558.215	121.225	558.215	131.585	558.215	162.688	558.215	149.85	558.215	139.832	558.215	173.618	558.215	105.129	558.215	131.255	558.215	140.327	558.215	143.906	558.215	125.849	558.215	129.05
556.367	172.313	556.367	175.579	556.367	166.332	556.367	166.659	556.367	143.885	556.367	141.752	556.367	179.143	556.367	131.51	556.367	145.111	556.367	149.727	556.367	169.268	556.367	173.607	556.367	158.772	556.367	130.846	556.367	115.718	556.367	144.108	556.367	100.957	556.367	128.879
554.521	147.554	554.521	175.19	554.521	170.129	554.521	166.465	554.521	159.119	554.521	141.59	554.521	135.94	554.521	131.415	554.521	121.845	554.521	149.653	554.521	174.482	554.521	173.563	554.521	151.161	554.521	130.426	554.521	165.157	554.521	144.364	554.521	131.605	554.521	128.732
552.674	147.002	552.674	174.813	552.674	193.85	552.674	166.308	552.674	101.745	552.674	141.459	552.674	89.9111	552.674	131.293	552.674	139.868	552.674	149.635	552.674	182.537	552.674	173.494	552.674	113.659	552.674	129.995	552.674	104.962	552.674	144.668	552.674	145.154	552.674	128.607
550.826	179.181	550.826	174.444	550.826	167.748	550.826	166.188	550.826	166.787	550.826	141.36	550.826	130.716	550.826	131.136	550.826	157.879	550.826	149.673	550.826	211.932	550.826	173.405	550.826	118.868	550.826	129.554	550.826	171.454	550.826	145.015	550.826	113.154	550.826	128.506
548.977	207.072	548.977	174.078	548.977	114.622	548.977	166.103	548.977	176.305	548.977	141.295	548.977	101.783	548.977	130.942	548.977	198.644	548.977	149.766	548.977	244.156	548.977	173.303	548.977	94.1921	548.977	129.11	548.977	158.235	548.977	145.398	548.977	136.655	548.977	128.431
547.129	189.428	547.129	173.714	547.129	161.092	547.129	166.051	547.129	136.03	547.129	141.267	547.129	179.548	547.129	130.712	547.129	155.461	547.129	149.907	547.129	144.071	547.129	173.2	547.129	115.045	547.129	128.674	547.129	75.3191	547.129	145.815	547.129	117.47	547.129	128.382
545.279	225.83	545.279	173.353	545.279	157.763	545.279	166.03	545.279	142.34	545.279	141.273	545.279	147.773	545.279	130.448	545.279	105.185	545.279	150.087	545.279	183.399	545.279	173.107	545.279	141.575	545.279	128.252	545.279	104.789	545.279	146.263	545.279	105.402	545.279	128.357
543.43	151.312	543.43	172.993	543.43	153.012	543.43	166.038	543.43	148.647	543.43	141.307	543.43	97.5285	543.43	130.147	543.43	101.85	543.43	150.294	543.43	242.611	543.43	173.032	543.43	95.5788	543.43	127.854	543.43	111.494	543.43	146.741	543.43	114.665	543.43	128.353
541.578	207.6	541.578	172.631	541.578	143.996	541.578	166.073	541.578	154.959	541.578	141.359	541.578	115.537	541.578	129.809	541.578	129.785	541.578	150.519	541.578	200.868	541.578	172.974	541.578	133.467	541.578	127.489	541.578	140.938	541.578	147.246	541.578	148.085	541.578	128.372
539.729	107.537	539.729	172.264	539.729	152.036	539.729	166.126	539.729	161.262	539.729	141.42	539.729	127.853	539.729	129.435	539.729	142.071	539.729	150.75	539.729	179.037	539.729	172.927	539.729	155.704	539.729	127.165	539.729	157.575	539.729	147.774	539.729	120.38	539.729	128.416
537.877	168.064	537.877	171.888	537.877	208.375	537.877	166.19	537.877	122.446	537.877	141.479	537.877	106.064	537.877	129.023	537.877	161.452	537.877	150.974	537.877	164.317	537.877	172.884	537.877	140.987	537.877	126.888	537.877	152.89	537.877	148.32	537.877	101.211	537.877	128.487
536.025	151.856	536.025	171.505	536.025	216.39	536.025	166.257	536.025	110.635	536.025	141.525	536.025	168.09	536.025	128.579	536.025	160.936	536.025	151.181	536.025	195.055	536.025	172.836	536.025	79.4025	536.025	126.662	536.025	192.239	536.025	148.877	536.025	97.6732	536.025	128.585
534.174	178.256	534.174	171.116	534.174	187.477	534.174	166.318	534.174	178.351	534.174	141.549	534.174	100.859	534.174	128.104	534.174	137.695	534.174	151.362	534.174	197.373	534.174	172.778	534.174	90.2686	534.174	126.486	534.174	150.623	534.174	149.432	534.174	92.7151	534.174	128.708
532.32	150.69	532.32	170.716	532.32	128.762	532.32	166.366	532.32	121.096	532.32	141.546	532.32	117.424	532.32	127.6	532.32	188.289	532.32	151.51	532.32	113.083	532.32	172.706	532.32	156.497	532.32	126.359	532.32	130.321	532.32	149.978	532.32	117.571	532.32	128.858
530.469	140.167	530.469	170.301	530.469	148.139	530.469	166.392	530.469	137.673	530.469	141.513	530.469	104.174	530.469	127.072	530.469	162.208	530.469	151.617	530.469	199.156	530.469	172.618	530.469	136.108	530.469	126.277	530.469	152.608	530.469	150.508	530.469	135.317	530.469	129.031
528.615	172.217	528.615	169.865	528.615	170.342	528.615	166.392	528.615	131.535	528.615	141.447	528.615	58.2919	528.615	126.52	528.615	114.852	528.615	151.681	528.615	143.281	528.615	172.515	528.615	168.232	528.615	126.232	528.615	68.4536	528.615	151.021	528.615	76.423	528.615	129.22
526.76	161.687	526.76	169.407	526.76	169.833	526.76	166.354	526.76	163.703	526.76	141.343	526.76	135.859	526.76	125.948	526.76	159.731	526.76	151.701	526.76	183.901	526.76	172.394	526.76	125.147	526.76	126.219	526.76	137.558	526.76	151.51	526.76	172.194	526.76	129.42
524.906	171.016	524.906	168.931	524.906	140.954	524.906	166.272	524.906	158.975	524.906	141.203	524.906	84.3172	524.906	125.365	524.906	180.473	524.906	151.681	524.906	111.029	524.906	172.255	524.906	143.07	524.906	126.227	524.906	181.096	524.906	151.97	524.906	161.539	524.906	129.627
523.051	180.338	523.051	168.439	523.051	133.358	523.051	166.141	523.051	135.812	523.051	141.027	523.051	132.062	523.051	124.779	523.051	130.302	523.051	151.626	523.051	175.737	523.051	172.096	523.051	101.425	523.051	126.246	523.051	131.023	523.051	152.399	523.051	119.691	523.051	129.836
521.197	174.058	521.197	167.933	521.197	122.927	521.197	165.959	521.197	111.241	521.197	140.815	521.197	133	521.197	124.198	521.197	169.466	521.197	151.54	521.197	166.691	521.197	171.91	521.197	149.112	521.197	126.27	521.197	166.032	521.197	152.795	521.197	120.392	521.197	130.046
519.342	149.352	519.342	167.417	519.342	191.87	519.342	165.725	519.342	127.781	519.342	140.563	519.342	132.519	519.342	123.624	519.342	126.402	519.342	151.428	519.342	164.733	519.342	171.688	519.342	127.324	519.342	126.291	519.342	210.943	519.342	153.162	519.342	101.248	519.342	130.256
517.484	209.674	517.484	166.894	517.484	137.499	517.484	165.44	517.484	172.65	517.484	140.265	517.484	124.954	517.484	123.057	517.484	158.457	517.484	151.292	517.484	150.019	517.484	171.422	517.484	146.638	517.484	126.306	517.484	142.471	517.484	153.505	517.484	93.4459	517.484	130.465
515.629	192.049	515.629	166.369	515.629	134.151	515.629	165.106	515.629	142.413	515.629	139.914	515.629	127.309	515.629	122.498	515.629	160.743	515.629	151.132	515.629	176.393	515.629	171.108	515.629	102.19	515.629	126.313	515.629	130.697	515.629	153.823	515.629	121.063	515.629	130.673
513.771	184.343	513.771	165.847	513.771	211.532	513.771	164.723	513.771	126.351	513.771	139.506	513.771	139.577	513.771	121.949	513.771	120.537	513.771	150.951	513.771	216.913	513.771	170.745	513.771	94.5862	513.771	126.307	513.771	164.247	513.771	154.122	513.771	79.2643	513.771	130.878
511.914	162.478	511.914	165.33	511.914	148.692	511.914	164.297	511.914	114.541	511.914	139.035	511.914	185.822	511.914	121.411	511.914	146.897	511.914	150.749	511.914	156.877	511.914	170.335	511.914	136.542	511.914	126.283	511.914	196.364	511.914	154.403	511.914	106.866	511.914	131.079
510.057	202.908	510.057	164.818	510.057	180.728	510.057	163.834	510.057	95.6569	510.057	138.503	510.057	145.691	510.057	120.882	510.057	161.917	510.057	150.529	510.057	194.544	510.057	169.881	510.057	93.5387	510.057	126.235	510.057	191.657	510.057	154.668	510.057	162.766	510.057	131.272
508.197	181.043	508.197	164.309	508.197	185.855	508.197	163.336	508.197	144.712	508.197	137.911	508.197	114.071	508.197	120.355	508.197	185.418	508.197	150.29	508.197	151.519	508.197	169.388	508.197	98.673	508.197	126.156	508.197	145.907	508.197	154.917	508.197	130.888	508.197	131.451
506.34	210.123	506.34	163.801	506.34	166.923	506.34	162.805	506.34	118.75	506.34	137.263	506.34	150.384	506.34	119.824	506.34	165.042	506.34	150.031	506.34	163.694	506.34	168.861	506.34	125.027	506.34	126.038	506.34	217.617	506.34	155.148	506.34	196.655	506.34	131.606
504.48	165.627	504.48	163.295	504.48	169.217	504.48	162.245	504.48	196.063	504.48	136.566	504.48	89.0714	504.48	119.288	504.48	164.476	504.48	149.751	504.48	187.176	504.48	168.301	504.48	130.147	504.48	125.876	504.48	187.439	504.48	155.358	504.48	150.635	504.48	131.731
502.621	119.734	502.621	162.795	502.621	136.151	502.621	161.656	502.621	165.852	502.621	135.823	502.621	85.7731	502.621	118.743	502.621	149.766	502.621	149.451	502.621	203.573	502.621	167.714	502.621	145.162	502.621	125.668	502.621	151.616	502.621	155.538	502.621	159.791	502.621	131.825
500.76	126.176	500.76	162.299	500.76	169.553	500.76	161.041	500.76	127.17	500.76	135.038	500.76	164.483	500.76	118.188	500.76	191.617	500.76	149.129	500.76	154.918	500.76	167.106	500.76	130.475	500.76	125.412	500.76	149.743	500.76	155.681	500.76	126.522	500.76	131.887
498.9	150.988	498.9	161.812	498.9	193.041	498.9	160.403	498.9	160.596	498.9	134.213	498.9	128.656	498.9	117.621	498.9	135.907	498.9	148.78	498.9	154.345	498.9	166.485	498.9	156.787	498.9	125.112	498.9	140.801	498.9	155.784	498.9	134.262	498.9	131.916
497.039	153.173	497.039	161.333	497.039	192.49	497.039	159.744	497.039	184.11	497.039	133.352	497.039	111.218	497.039	117.036	497.039	143.817	497.039	148.397	497.039	170.728	497.039	165.858	497.039	133.621	497.039	124.769	497.039	153.059	497.039	155.84	497.039	134.929	497.039	131.915
495.178	182.198	495.178	160.861	495.178	207.479	495.178	159.067	495.178	125.663	495.178	132.458	495.178	134.762	495.178	116.431	495.178	215.301	495.178	147.976	495.178	175.796	495.178	165.234	495.178	121.767	495.178	124.388	495.178	175.2	495.178	155.846	495.178	137.007	495.178	131.888
493.316	144.817	493.316	160.395	493.316	181.495	493.316	158.37	493.316	140.694	493.316	131.536	493.316	93.3174	493.316	115.806	493.316	201.994	493.316	147.514	493.316	178.033	493.316	164.618	493.316	111.329	493.316	123.972	493.316	184.615	493.316	155.801	493.316	167.333	493.316	131.842
491.453	154.053	491.453	159.932	491.453	144.223	491.453	157.651	491.453	133.119	491.453	130.587	491.453	142.274	491.453	115.16	491.453	122.316	491.453	147.009	491.453	173.205	491.453	164.01	491.453	129.138	491.453	123.525	491.453	153.07	491.453	155.708	491.453	138.329	491.453	131.781
489.59	135.044	489.59	159.472	489.59	166.265	489.59	156.909	489.59	146.723	489.59	129.618	489.59	114.966	489.59	114.495	489.59	145.741	489.59	146.457	489.59	134.491	489.59	163.407	489.59	166.702	489.59	123.05	489.59	158.246	489.59	155.564	489.59	182.754	489.59	131.702
487.727	168.268	487.727	159.013	487.727	189.705	487.727	156.145	487.727	143.38	487.727	128.632	487.727	120.137	487.727	113.814	487.727	111.278	487.727	145.855	487.727	194.599	487.727	162.803	487.727	149.197	487.727	122.554	487.727	164.829	487.727	155.363	487.727	174.929	487.727	131.601
485.863	183.127	485.863	158.544	485.863	121.405	485.863	155.363	485.863	154.148	485.863	127.631	485.863	114.015	485.863	113.116	485.863	110.698	485.863	145.199	485.863	191.171	485.863	162.19	485.863	69.6054	485.863	122.044	485.863	169.995	485.863	155.099	485.863	133.238	485.863	131.474
484	150.008	484	158.056	484	194.22	484	154.569	484	100.009	484	126.617	484	96.6101	484	112.399	484	149.619	484	144.484	484	158.114	484	161.56	484	180.514	484	121.527	484	169.514	484	154.768	484	129.657	484	131.315
482.135	169.089	482.135	157.538	482.135	185.187	482.135	153.763	482.135	117.828	482.135	125.587	482.135	124.349	482.135	111.657	482.135	160.307	482.135	143.706	482.135	136.353	482.135	160.909	482.135	141.853	482.135	121.002	482.135	143.642	482.135	154.372	482.135	154.286	482.135	131.12
480.27	175.467	480.27	156.987	480.27	147.954	480.27	152.942	480.27	121.535	480.27	124.542	480.27	111.18	480.27	110.889	480.27	159.707	480.27	142.872	480.27	131.522	480.27	160.236	480.27	98.9789	480.27	120.468	480.27	145.983	480.27	153.915	480.27	104.163	480.27	130.884
478.404	126.855	478.404	156.403	478.404	169.949	478.404	152.105	478.404	118.188	478.404	123.481	478.404	130.444	478.404	110.095	478.404	115.399	478.404	141.989	478.404	129.509	478.404	159.535	478.404	140.712	478.404	119.919	478.404	163.83	478.404	153.395	478.404	145.7	478.404	130.597
476.539	169.88	476.539	155.786	476.539	141.189	476.539	151.248	476.539	107.793	476.539	122.407	476.539	129.965	476.539	109.274	476.539	166.954	476.539	141.06	476.539	147.227	476.539	158.802	476.539	110.54	476.539	119.35	476.539	128.105	476.539	152.807	476.539	178.758	476.539	130.252
474.672	148.06	474.672	155.141	474.672	136.396	474.672	150.366	474.672	132.628	474.672	121.321	474.672	73.1218	474.672	108.426	474.672	143.797	474.672	140.086	474.672	153.659	474.672	158.033	474.672	119.835	474.672	118.752	474.672	133.261	474.672	152.142	474.672	124.431	474.672	129.844
472.805	129.065	472.805	154.469	472.805	158.37	472.805	149.454	472.805	167.31	472.805	120.23	472.805	105.06	472.805	107.553	472.805	134.736	472.805	139.067	472.805	188.261	472.805	157.226	472.805	129.124	472.805	118.121	472.805	179.266	472.805	151.398	472.805	140.569	472.805	129.371
470.938	148.105	470.938	153.773	470.938	123.994	470.938	148.503	470.938	120.282	470.938	119.14	470.938	79.2358	470.938	106.66	470.938	82.0144	470.938	138.003	470.938	186.222	470.938	156.376	470.938	122.913	470.938	117.457	470.938	173.135	470.938	150.576	470.938	122.893	470.938	128.828
469.07	107.992	469.07	153.052	469.07	186.79	469.07	147.509	469.07	104.253	469.07	118.05	469.07	74.5463	469.07	105.75	469.07	149.005	469.07	136.899	469.07	164.468	469.07	155.483	469.07	109.662	469.07	116.758	469.07	137.435	469.07	149.679	469.07	116.49	469.07	128.214
467.201	165.03	467.201	152.305	467.201	103.146	467.201	146.469	467.201	130.461	467.201	116.957	467.201	105.053	467.201	104.826	467.201	135.717	467.201	135.762	467.201	159.614	467.201	154.55	467.201	97.8232	467.201	116.02	467.201	115.827	467.201	148.716	467.201	131.203	467.201	127.525
465.334	137.593	465.334	151.536	465.334	140.579	465.334	145.385	465.334	153.839	465.334	115.862	465.334	124.286	465.334	103.896	465.334	163.248	465.334	134.604	465.334	192.76	465.334	153.581	465.334	108.507	465.334	115.241	465.334	112.524	465.334	147.698	465.334	98.0554	465.334	126.758
463.465	156.599	463.465	150.745	463.465	176.585	463.465	144.255	463.465	94.1856	463.465	114.764	463.465	149.138	463.465	102.961	463.465	104.93	463.465	133.433	463.465	161.16	463.465	152.581	463.465	121.997	463.465	114.419	463.465	155.655	463.465	146.639	463.465	147.939	463.465	125.91
461.594	130.576	461.594	149.932	461.594	81.7425	461.594	143.083	461.594	121.776	461.594	113.665	461.594	114.895	461.594	102.025	461.594	152.143	461.594	132.257	461.594	122.539	461.594	151.553	461.594	122.818	461.594	113.552	461.594	107.323	461.594	145.554	461.594	78.2237	461.594	124.976
459.725	179.103	459.725	149.099	459.725	145.868	459.725	141.88	459.725	66.3721	459.725	112.57	459.725	55.3534	459.725	101.092	459.725	138.856	459.725	131.082	459.725	68.462	459.725	150.502	459.725	99.7271	459.725	112.643	459.725	188.403	459.725	144.453	459.725	128.084	459.725	123.953
457.854	157.299	457.854	148.247	457.854	108.723	457.854	140.651	457.854	81.2955	457.854	111.48	457.854	84.4227	457.854	100.157	457.854	115.729	457.854	129.91	457.854	176.105	457.854	149.432	457.854	130.075	457.854	111.692	457.854	137.271	457.854	143.341	457.854	75.2762	457.854	122.844
455.982	165.024	455.982	147.38	455.982	122.199	455.982	139.404	455.982	63.8772	455.982	110.401	455.982	79.7408	455.982	99.2202	455.982	129.159	455.982	128.745	455.982	152.96	455.982	148.346	455.982	101.367	455.982	110.708	455.982	135.362	455.982	142.221	455.982	134.949	455.982	121.653
454.111	186.794	454.111	146.498	454.111	137.072	454.111	138.144	454.111	119.544	454.111	109.337	454.111	122.844	454.111	98.282	454.111	113.066	454.111	127.592	454.111	179.012	454.111	147.253	454.111	114.831	454.111	109.695	454.111	162.965	454.111	141.097	454.111	111.674	454.111	120.39
452.24	135.49	452.24	145.6	452.24	130.86	452.24	136.874	452.24	111.955	452.24	108.291	452.24	99.8903	452.24	97.3445	452.24	182.686	452.24	126.452	452.24	161.491	452.24	146.157	452.24	125.477	452.24	108.663	452.24	162.452	452.24	139.976	452.24	122.129	452.24	119.061
450.367	147.418	450.367	144.683	450.367	110.602	450.367	135.595	450.367	112.794	450.367	107.269	450.367	83.9711	450.367	96.4085	450.367	145.512	450.367	125.321	450.367	195.949	450.367	145.059	450.367	92.5688	450.367	107.617	450.367	116.986	450.367	138.862	450.367	111.506	450.367	117.672
448.494	103.163	448.494	143.744	448.494	129.672	448.494	134.304	448.494	108.013	448.494	106.277	448.494	82.1035	448.494	95.4731	448.494	105.544	448.494	124.201	448.494	143.317	448.494	143.953	448.494	89.1663	448.494	106.563	448.494	185.294	448.494	137.759	448.494	82.6303	448.494	116.235
446.621	127.722	446.621	142.781	446.621	143.115	446.621	132.999	446.621	96.2116	446.621	105.317	446.621	83.0451	446.621	94.5356	446.621	104.905	446.621	123.086	446.621	131.424	446.621	142.84	446.621	95.5913	446.621	105.503	446.621	128.608	446.621	136.662	446.621	107.119	446.621	114.762
444.748	188.763	444.748	141.793	444.748	134.09	444.748	131.682	444.748	80.2018	444.748	104.388	444.748	109.253	444.748	93.5965	444.748	108.474	444.748	121.971	444.748	125.147	444.748	141.719	444.748	96.3964	444.748	104.435	444.748	128.095	444.748	135.569	444.748	104.924	444.748	113.263
442.873	189.426	442.873	140.779	442.873	137.697	442.873	130.357	442.873	92.2633	442.873	103.488	442.873	91.9442	442.873	92.6577	442.873	175.188	442.873	120.856	442.873	109.047	442.873	140.588	442.873	97.1984	442.873	103.358	442.873	143.017	442.873	134.476	442.873	189.734	442.873	111.749
441	178.863	441	139.742	441	113.241	441	129.036	441	90.2866	441	102.613	441	109.719	441	91.7233	441	104.374	441	119.742	441	160.294	441	139.45	441	96.5952	441	102.27	441	141.094	441	133.383	441	82.2917	441	110.231
439.125	137.443	439.125	138.676	439.125	170.147	439.125	127.724	439.125	75.6838	439.125	101.754	439.125	40.5222	439.125	90.7936	439.125	91.0996	439.125	118.625	439.125	139.978	439.125	138.298	439.125	125.445	439.125	101.162	439.125	139.169	439.125	132.284	439.125	124.983	439.125	108.711
437.248	132.499	437.248	137.585	437.248	155.505	437.248	126.431	437.248	111.568	437.248	100.909	437.248	82.1409	437.248	89.8701	437.248	125.507	437.248	117.508	437.248	125.278	437.248	137.128	437.248	81.3591	437.248	100.029	437.248	133.036	437.248	131.177	437.248	118.57	437.248	107.197
435.373	131.761	435.373	136.471	435.373	119.838	435.373	125.161	435.373	105.373	435.373	100.078	435.373	90.0927	435.373	88.9514	435.373	110.826	435.373	116.387	435.373	134.415	435.373	135.943	435.373	91.969	435.373	98.8692	435.373	140.924	435.373	130.062	435.373	137.394	435.373	105.694
433.496	143.635	433.496	135.331	433.496	91.1945	433.496	123.907	433.496	66.9413	433.496	99.2537	433.496	112.057	433.496	88.0308	433.496	105.96	433.496	115.257	433.496	156.158	433.496	134.742	433.496	132.005	433.496	97.6784	433.496	169.83	433.496	128.932	433.496	154.806	433.496	104.203
431.619	114.862	431.619	134.164	431.619	110.206	431.619	122.665	431.619	129.417	431.619	98.4328	431.619	145.221	431.619	87.1044	431.619	137.527	431.619	114.114	431.619	91.0081	431.619	133.527	431.619	129.981	431.619	96.4588	431.619	156.681	431.619	127.784	431.619	104.945	431.619	102.728
429.742	200.977	429.742	132.971	429.742	130.607	429.742	121.435	429.742	102.2	429.742	97.6149	429.742	69.0965	429.742	86.165	429.742	93.4251	429.742	112.952	429.742	168.783	429.742	132.299	429.742	81.725	429.742	95.2133	429.742	137.933	429.742	126.616	429.742	92.9321	429.742	101.267
427.865	107.77	427.865	131.751	427.865	143.992	427.865	120.214	427.865	103.005	427.865	96.8013	427.865	103.657	427.865	85.2052	427.865	120.772	427.865	111.772	427.865	114.859	427.865	131.058	427.865	138.535	427.865	93.945	427.865	57.5654	427.865	125.425	427.865	97.7304	427.865	99.8221
425.986	95.82	425.986	130.503	425.986	153.167	425.986	119.001	425.986	75.8011	425.986	95.9901	425.986	65.3867	425.986	84.2169	425.986	121.497	425.986	110.577	425.986	91.7635	425.986	129.799	425.986	101.498	425.986	92.6532	425.986	104.658	425.986	124.21	425.986	117.927	425.986	98.3896
424.107	127.27	424.107	129.228	424.107	120.338	424.107	117.799	424.107	142.402	424.107	95.1806	424.107	90.132	424.107	83.197	424.107	56.4229	424.107	109.376	424.107	162.471	424.107	128.525	424.107	100.874	424.107	91.3376	424.107	125.128	424.107	122.977	424.107	105.914	424.107	96.9677
422.229	148.905	422.229	127.926	422.229	105.717	422.229	116.608	422.229	60.6128	422.229	94.3714	422.229	100.87	422.229	82.1428	422.229	82.3499	422.229	108.173	422.229	160.362	422.229	127.233	422.229	61.0597	422.229	89.9958	422.229	132.989	422.229	121.734	422.229	114.898	422.229	95.5543
420.35	153.735	420.35	126.594	420.35	89.7016	420.35	115.426	420.35	64.2139	420.35	93.5627	420.35	78.0216	420.35	81.0512	420.35	130.649	420.35	106.97	420.35	151.255	420.35	125.919	420.35	78.6317	420.35	88.6276	420.35	147.84	420.35	120.487	420.35	87.4957	420.35	94.1503
418.469	130.581	418.469	125.229	418.469	139.439	418.469	114.247	418.469	104.181	418.469	92.7548	418.469	78.9657	418.469	79.9203	418.469	129.96	418.469	105.764	418.469	123.962	418.469	124.587	418.469	62.6188	418.469	87.2311	418.469	88.5405	418.469	119.244	418.469	64.3013	418.469	92.7522
416.588	128.413	416.588	123.831	416.588	130.411	416.588	113.067	416.588	131.539	416.588	91.9462	416.588	77.1129	416.588	78.7516	416.588	69.1302	416.588	104.548	416.588	120.455	416.588	123.239	416.588	70.3871	416.588	85.8084	416.588	78.2171	416.588	118.008	416.588	92.8629	416.588	91.3558
414.707	116.455	414.707	122.395	414.707	138.163	414.707	111.878	414.707	97.3597	414.707	91.1295	414.707	94.8365	414.707	77.5459	414.707	115.99	414.707	103.314	414.707	105.76	414.707	121.881	414.707	65.5654	414.707	84.3619	414.707	91.6663	414.707	116.776	414.707	115.816	414.707	89.9547
412.826	104.501	412.826	120.922	412.826	124.941	412.826	110.674	412.826	102.334	412.826	90.2948	412.826	94.3796	412.826	76.3058	412.826	84.5423	412.826	102.061	412.826	84.08	412.826	120.518	412.826	92.8951	412.826	82.8945	412.826	128.871	412.826	115.546	412.826	74.4537	412.826	88.5406
410.943	131.679	410.943	119.408	410.943	101.939	410.943	109.447	410.943	103.111	410.943	89.4322	410.943	121.874	410.943	75.0341	410.943	99.2255	410.943	100.784	410.943	107.128	410.943	119.15	410.943	68.4999	410.943	81.4085	410.943	129.719	410.943	114.313	410.943	90.4083	410.943	87.1038
409.062	80.5985	409.062	117.859	409.062	91.5219	409.062	108.192	409.062	91.3094	409.062	88.5365	409.062	41.7713	409.062	73.7401	409.062	129.268	409.062	99.4891	409.062	120.381	409.062	117.782	409.062	95.8109	409.062	79.91	409.062	106.812	409.062	113.073	409.062	86.793	409.062	85.6437
407.18	71.4449	407.18	116.276	407.18	89.4878	407.18	106.905	407.18	40.3986	407.18	87.6003	407.18	58.0914	407.18	72.4263	407.18	149.515	407.18	98.1781	407.18	136.417	407.18	116.413	407.18	99.3595	407.18	78.4017	407.18	107.661	407.18	111.816	407.18	85.9708	407.18	84.1556
405.295	125.135	405.295	114.662	405.295	116.779	405.295	105.588	405.295	98.4375	405.295	86.6189	405.295	40.8874	405.295	71.0971	405.295	119.473	405.295	96.8576	405.295	107.753	405.295	115.046	405.295	102.904	405.295	76.8897	405.295	93.1449	405.295	110.535	405.295	83.7501	405.295	82.6379
403.412	114.572	403.412	113.025	403.412	102.169	403.412	104.248	403.412	108.976	403.412	85.5919	403.412	55.8047	403.412	69.7607	403.412	118.764	403.412	95.5308	403.412	140.532	403.412	113.682	403.412	71.5401	403.412	75.3846	403.412	165.197	403.412	109.234	403.412	80.1332	403.412	81.0939
401.527	83.0736	401.527	111.374	401.527	139.21	401.527	102.887	401.527	158.589	401.527	84.5192	401.527	87.465	401.527	68.4202	401.527	74.7801	401.527	94.1939	401.527	83.958	401.527	112.319	401.527	69.5016	401.527	73.8926	401.527	131.129	401.527	107.906	401.527	58.3698	401.527	79.5196
399.643	118.57	399.643	109.719	399.643	109.246	399.643	101.506	399.643	75.6028	399.643	83.4016	399.643	68.8728	399.643	67.0794	399.643	100.59	399.643	92.8489	399.643	104.16	399.643	110.949	399.643	81.4167	399.643	72.4212	399.643	99.8655	399.643	106.556	399.643	64.525	399.643	77.9164
397.758	116.378	397.758	108.069	397.758	93.2462	397.758	100.102	397.758	69.3877	397.758	82.2449	397.758	48.895	397.758	65.7397	397.758	59.4162	397.758	91.4997	397.758	115.978	397.758	109.568	397.758	105.88	397.758	70.9749	397.758	70.0107	397.758	105.184	397.758	74.861	397.758	76.2843
395.873	118.367	395.873	106.427	395.873	91.1998	395.873	98.6773	395.873	105.017	395.873	81.0579	395.873	55.4291	395.873	64.406	395.873	113.107	395.873	90.1461	395.873	95.7055	395.873	108.176	395.873	102.433	395.873	69.5554	395.873	94.566	395.873	103.793	395.873	47.5301	395.873	74.6261
393.986	116.169	393.986	104.793	393.986	111.463	393.986	97.2339	393.986	87.6362	393.986	79.8491	393.986	87.061	393.986	63.0851	393.986	91.4667	393.986	88.7839	393.986	170.263	393.986	106.771	393.986	90.6184	393.986	68.1633	393.986	112.135	393.986	102.385	393.986	50.8886	393.986	72.9453
392.1	106.997	392.1	103.172	392.1	63.4014	392.1	95.7761	392.1	91.1726	392.1	78.6249	392.1	90.7954	392.1	61.7862	392.1	48.9219	392.1	87.4133	392.1	102.58	392.1	105.349	392.1	96.9309	392.1	66.8008	392.1	111.569	392.1	100.97	392.1	40.3025	392.1	71.2504
390.213	102.008	390.213	101.561	390.213	58.5684	390.213	94.3063	390.213	112.824	390.213	77.3856	390.213	83.3783	390.213	60.517	390.213	67.7216	390.213	86.0328	390.213	86.4965	390.213	103.905	390.213	62.818	390.213	65.467	390.213	141.664	390.213	99.5542	390.213	35.2948	390.213	69.5469
388.326	92.8385	388.326	99.9639	388.326	63.4895	388.326	92.8287	388.326	36.9193	388.326	76.1305	388.326	49.49	388.326	59.2853	388.326	61.4271	388.326	84.6414	388.326	56.4828	388.326	102.435	388.326	45.441	388.326	64.1581	388.326	57.4802	388.326	98.1434	388.326	81.8456	388.326	67.8398
386.438	100.387	386.438	98.382	386.438	41.9361	386.438	91.3492	386.438	62.7461	386.438	74.8582	386.438	61.5913	386.438	58.0959	386.438	76.0288	386.438	83.2371	386.438	144.894	386.438	100.935	386.438	23.8904	386.438	62.869	386.438	87.5699	386.438	96.7404	386.438	94.9366	386.438	66.1348
384.549	121.855	384.549	96.8227	384.549	126.242	384.549	89.8771	384.549	50.9524	384.549	73.574	384.549	77.8659	384.549	56.9561	384.549	78.0853	384.549	81.8226	384.549	99.5532	384.549	99.4162	384.549	42.7385	384.549	61.5986	384.549	105.108	384.549	95.353	384.549	103.841	384.549	64.4429
382.66	122.424	382.66	95.2929	382.66	111.641	382.66	88.4237	382.66	93.4663	382.66	72.2832	382.66	60.7147	382.66	55.8704	382.66	137.227	382.66	80.4025	382.66	100.181	382.66	97.8894	382.66	49.0432	382.66	60.3465	382.66	96.1788	382.66	93.9885	382.66	93.2456	382.66	62.7745
380.771	74.2657	380.771	93.7973	380.771	105.397	380.771	87.0011	380.771	37.118	380.771	70.9895	380.771	50.5332	380.771	54.8425	380.771	71.0495	380.771	78.9826	380.771	110.55	380.771	96.3696	380.771	19.1482	380.771	59.1154	380.771	108.133	380.771	92.6546	380.771	54.8116	380.771	61.141
378.881	34.4778	378.881	92.3314	378.881	97.7618	378.881	85.6199	378.881	85.1751	378.881	69.6959	378.881	50.0994	378.881	53.8765	378.881	93.9724	378.881	77.5673	378.881	51.3216	378.881	94.8678	378.881	32.4094	378.881	57.9081	378.881	63.0179	378.881	91.3557	378.881	37.2703	378.881	59.5519
376.992	135.239	376.992	90.8958	376.992	109.608	376.992	84.2954	376.992	98.421	376.992	68.4103	376.992	63.5809	376.992	52.9794	376.992	111.316	376.992	76.1645	376.992	93.6926	376.992	93.3952	376.992	62.3593	376.992	56.7332	376.992	59.665	376.992	90.0986	376.992	44.7818	376.992	58.0205
375.102	53.7171	375.102	89.4912	375.102	49.1099	375.102	83.0329	375.102	69.9248	375.102	67.1351	375.102	36.7154	375.102	52.154	375.102	24.3169	375.102	74.776	375.102	120.737	375.102	91.953	375.102	35.2579	375.102	55.5933	375.102	70.222	375.102	88.8836	375.102	36.9856	375.102	56.5556
373.209	83.4895	373.209	88.1274	373.209	40.0954	373.209	81.835	373.209	35.8763	373.209	65.8766	373.209	15.4265	373.209	51.4074	373.209	72.2579	373.209	73.4096	373.209	96.3073	373.209	90.5442	373.209	37.3724	373.209	54.4949	373.209	64.0826	373.209	87.7138	373.209	43.0981	373.209	55.1668
371.318	111.854	371.318	86.8197	371.318	106.164	371.318	80.71	371.318	56.067	371.318	64.6426	371.318	31.6895	371.318	50.7471	371.318	85.4131	371.318	72.0773	371.318	109.427	371.318	89.1751	371.318	71.4629	371.318	53.4473	371.318	98.2657	371.318	86.5951	371.318	54.7681	371.318	53.8622
369.426	91.5495	369.426	85.5762	369.426	90.1853	369.426	79.665	369.426	85.9748	369.426	63.435	369.426	2.07344	369.426	50.1716	369.426	51.2966	369.426	70.7854	369.426	94.7354	369.426	87.8458	369.426	47.1521	369.426	52.4534	369.426	83.7779	369.426	85.5277	369.426	62.2599	369.426	52.6411
367.533	78.2	367.533	84.4091	367.533	50.5863	367.533	78.7116	367.533	86.681	367.533	62.2611	367.533	32.2304	367.533	49.6841	367.533	138.099	367.533	69.547	367.533	71.7092	367.533	86.56	367.533	60.373	367.533	51.5183	367.533	127.663	367.533	84.5176	367.533	89.2022	367.533	51.5096
365.641	94.0305	365.641	83.3279	365.641	67.9686	365.641	77.8557	365.641	38.7559	365.641	61.1274	365.641	22.0815	365.641	49.2862	365.641	76.1923	365.641	68.3735	365.641	76.4781	365.641	85.3212	365.641	33.2933	365.641	50.647	365.641	78.4364	365.641	83.5751	365.641	60.5549	365.641	50.4716
363.748	90.4036	363.748	82.3402	363.748	139.512	363.748	77.1003	363.748	58.9137	363.748	60.0446	363.748	59.1657	363.748	48.9832	363.748	82.3757	363.748	67.2744	363.748	92.3535	363.748	84.1356	363.748	50.6737	363.748	49.8472	363.748	136.187	363.748	82.7155	363.748	30.5307	363.748	49.5299
361.854	96.4953	361.854	81.7203	361.854	70.7597	361.854	76.7712	361.854	58.2279	361.854	59.2928	361.854	32.3525	361.854	49.2056	361.854	45.5031	361.854	66.5405	361.854	38.7824	361.854	83.1899	361.854	6.94032	361.854	49.4616	361.854	125.861	361.854	82.244	361.854	75.5083	361.854	48.9369
359.959	69.2605	359.959	81.3972	359.959	65.9027	359.959	76.6896	359.959	70.0345	359.959	58.7829	359.959	-0.000162697	359.959	49.7311	359.959	71.1212	359.959	66.0903	359.959	83.8071	359.959	82.4763	359.959	42.3622	359.959	49.3627	359.959	125.257	359.959	82.0895	359.959	81.5884	359.959	48.5936
358.064	76.7358	358.064	81.2131	358.064	76.3136	358.064	76.6825	358.064	51.2961	358.064	58.3758	358.064	56.4967	358.064	50.3489	358.064	14.8311	358.064	65.772	358.064	92.718	358.064	81.909	358.064	52.7803	358.064	49.3822	358.064	116.323	358.064	82.0886	358.064	22.4272	358.064	48.3592
356.17	64.7768	356.17	81.1089	356.17	38.1486	356.17	76.7123	356.17	7.58556	356.17	58.03	356.17	46.3586	356.17	51.0186	356.17	25.1737	356.17	65.5333	356.17	58.603	356.17	81.4435	356.17	52.0895	356.17	49.4759	356.17	32.4561	356.17	82.1786	356.17	18.8001	356.17	48.1876
354.273	58.3691	354.273	81.0471	354.273	69.3659	354.273	76.7575	354.273	-0.03629	354.273	57.7184	354.273	30.6767	354.273	51.7171	354.273	39.6696	354.273	65.3396	354.273	91.0927	354.273	81.0444	354.273	11.1637	354.273	49.6153	354.273	52.6782	354.273	82.3181	354.273	31.8205	354.273	48.0488
352.377	61.6703	352.377	81.007	352.377	29.8288	352.377	76.8075	352.377	3.43847	352.377	57.4266	352.377	51.0654	352.377	52.4319	352.377	38.8984	352.377	65.1715	352.377	73.6312	352.377	80.6891	352.377	43.7663	352.377	49.7841	352.377	46.5353	352.377	82.4829	352.377	25.4151	352.377	47.9265
350.48	52.4866	350.48	80.9778	350.48	49.9346	350.48	76.8581	350.48	48.508	350.48	57.1477	350.48	31.2321	350.48	53.1581	350.48	79.724	350.48	65.0186	350.48	86.6812	350.48	80.3632	350.48	50.0042	350.48	49.9737	350.48	63.9664	350.48	82.6599	350.48	53.6773	350.48	47.8118
348.584	69.644	348.584	80.9541	348.584	58.9376	348.584	76.9082	348.584	71.3715	348.584	56.8788	348.584	57.1577	348.584	53.894	348.584	49.8247	348.584	64.8756	348.584	94.176	348.584	80.0578	348.584	9.10209	348.584	50.1797	348.584	17.6164	348.584	82.8424	348.584	56.9704	348.584	47.7003
346.686	85.4031	346.686	80.9336	346.686	81.7929	346.686	76.9583	346.686	60.9568	346.686	56.6185	346.686	12.3869	346.686	54.6403	346.686	60.1295	346.686	64.7395	346.686	86.4172	346.686	79.7667	346.686	76.3232	346.686	50.3999	346.686	64.1468	346.686	83.0273	346.686	39.4699	346.686	47.5898
344.787	9.09495e-13	344.787	80.9152	344.787	112.948	344.787	77.0092	344.787	15.9033	344.787	56.3667	344.787	27.2211	344.787	55.3968	344.787	77.3544	344.787	64.609	344.787	98.0577	344.787	79.4864	344.787	40.9721	344.787	50.6328	344.787	42.7562	344.787	83.2131	344.787	23.362	344.787	47.4791
342.889	78.1001	342.889	80.8988	342.889	95.6008	342.889	77.0619	342.889	44.2894	342.889	56.1232	342.889	66.9843	342.889	56.1643	342.889	8.67953	342.889	64.4833	342.889	61.2037	342.889	79.2139	342.889	51.3509	342.889	50.8777	342.889	61.5475	342.889	83.3996	342.889	43.278	342.889	47.3679
340.99	133.999	340.99	80.8849	340.99	60.2548	340.99	77.1171	340.99	72.6584	340.99	55.8885	340.99	66.5654	340.99	56.9437	340.99	49.4466	340.99	64.3622	340.99	35.4437	340.99	78.9473	340.99	81.1116	340.99	51.1339	340.99	0	340.99	83.5873	340.99	11.9392	340.99	47.2562
339.09	84.6363	339.09	80.8742	339.09	-4.54747e-13	339.09	77.1753	339.09	34.5486	339.09	55.6627	339.09	37.0707	339.09	57.7368	339.09	68.0361	339.09	64.2457	339.09	-2.27374e-13	339.09	78.6848	339.09	26.3934	339.09	51.4013	339.09	64.48	339.09	83.7773	339.09	9.69037	339.09	47.1443
337.191	39.4477	337.191	80.8672	337.191	31.135	337.191	77.2372	337.191	83.6641	337.191	55.4465	337.191	22.8185	337.191	58.5424	337.191	89.3825	337.191	64.1345	337.191	17.1731	337.191	78.4264	337.191	57.5252	337.191	51.6788	337.191	90.167	337.191	83.9705	337.191	17.1316	337.191	47.033
335.291	28.8759	335.291	80.8642	335.291	56.716	335.291	77.304	335.291	46.948	335.291	55.24	335.291	51.4763	335.291	59.3629	335.291	4.54747e-13	335.291	64.0289	335.291	73.084	335.291	78.1716	335.291	12.5225	335.291	51.9668	335.291	36.9546	335.291	84.1688	335.291	14.8794	335.291	46.9231
333.389	76.4162	333.389	80.8663	333.389	101.652	333.389	77.3771	333.389	79.426	333.389	55.0434	333.389	35.8458	333.389	60.199	333.389	13.0436	333.389	63.9294	333.389	43.1803	333.389	77.9213	333.389	58.8565	333.389	52.2651	333.389	101.371	333.389	84.3737	333.389	33.38	333.389	46.8158
331.488	50.6179	331.488	80.8743	331.488	11.0043	331.488	77.4576	331.488	-4.30802	331.488	54.8574	331.488	53.4224	331.488	61.0498	331.488	50.9771	331.488	63.837	331.488	21.5878	331.488	77.6767	331.488	45.6859	331.488	52.5732	331.488	88.2922	331.488	84.5863	331.488	39.4211	331.488	46.7126
329.586	23.4453	329.586	80.8896	329.586	53.1583	329.586	77.5469	329.586	-5.02955	329.586	54.6817	329.586	66.8425	329.586	61.9177	329.586	48.7836	329.586	63.7526	329.586	84.3598	329.586	77.4385	329.586	33.9019	329.586	52.8918	329.586	50.3244	329.586	84.8085	329.586	3.96937	329.586	46.6147
327.684	80.62	327.684	80.9134	327.684	67.6377	327.684	77.6463	327.684	75.8183	327.684	54.5172	327.684	95.4655	327.684	62.8027	327.684	35.5274	327.684	63.6776	327.684	40.6389	327.684	77.2081	327.684	0	327.684	53.2208	327.684	80.1195	327.684	85.0414	327.684	-3.81487	327.684	46.5235
325.781	47.9177	325.781	80.9473	325.781	97.312	325.781	77.7571	325.781	44.6619	325.781	54.3647	325.781	34.2301	325.781	63.7052	325.781	73.4174	325.781	63.6133	325.781	90.9281	325.781	76.9871	325.781	36.6066	325.781	53.5606	325.781	55.9904	325.781	85.2865	325.781	32.6347	325.781	46.4405
323.879	56.6852	323.879	80.9928	323.879	21.9448	323.879	77.8808	323.879	88.1402	323.879	54.2248	323.879	47.6483	323.879	64.6256	323.879	35.2813	323.879	63.5609	323.879	110.787	323.879	76.7767	323.879	13.7713	323.879	53.9118	323.879	77.4738	323.879	85.545	323.879	24.8439	323.879	46.3674
321.975	84.7863	321.975	81.0516	321.975	130.359	321.975	78.0186	321.975	51.4632	321.975	54.0983	321.975	43.1007	321.975	65.5655	321.975	35.8438	321.975	63.5217	321.975	105.764	321.975	76.5783	321.975	24.1019	321.975	54.2758	321.975	100.326	321.975	85.819	321.975	29.4888	321.975	46.306
320.07	94.9142	320.07	81.1254	320.07	100.596	320.07	78.1716	320.07	-0.39247	320.07	53.9856	320.07	59.2748	320.07	66.5243	320.07	64.0273	320.07	63.4972	320.07	93.8344	320.07	76.3929	320.07	77.2428	320.07	54.653	320.07	90.0145	320.07	86.1095	320.07	83.8537	320.07	46.258
318.166	26.3236	318.166	81.2155	318.166	97.081	318.166	78.3409	318.166	47.1977	318.166	53.8873	318.166	100.298	318.166	67.5026	318.166	74.2424	318.166	63.4887	318.166	61.1935	318.166	76.2215	318.166	47.5025	318.166	55.0447	318.166	46.5652	318.166	86.4179	318.166	76.0506	318.166	46.2252
316.262	61.304	316.262	81.3236	316.262	111.513	316.262	78.5269	316.262	50.5839	316.262	53.8041	316.262	54.3278	316.262	68.5011	316.262	78.9271	316.262	63.4976	316.262	47.8926	316.262	76.0647	316.262	71.6157	316.262	55.4517	316.262	97.0121	316.262	86.7454	316.262	69.6302	316.262	46.2089
314.355	114.206	314.355	81.4512	314.355	77.6269	314.355	78.7305	314.355	48.4441	314.355	53.7368	314.355	78.7719	314.355	69.5213	314.355	17.3561	314.355	63.525	314.355	49.7762	314.355	75.9231	314.355	46.0267	314.355	55.8755	314.355	68.7599	314.355	87.0937	314.355	81.1534	314.355	46.21
312.449	111.884	312.449	81.6	312.449	32.7164	312.449	78.9515	312.449	72.5194	312.449	53.6862	312.449	85.2668	312.449	70.5623	312.449	81.3799	312.449	63.5722	312.449	59.9345	312.449	75.7978	312.449	90.8212	312.449	56.3165	312.449	92.9543	312.449	87.4638	312.449	34.7151	312.449	46.2295
310.543	121.975	310.543	81.7712	310.543	103.706	310.543	79.1901	310.543	53.8146	310.543	53.6529	310.543	77.9644	310.543	71.6245	310.543	101.224	310.543	63.6402	310.543	60.4276	310.543	75.6899	310.543	44.5425	310.543	56.7752	310.543	90.9236	310.543	87.8567	310.543	48.9971	310.543	46.2677
308.637	83.7866	308.637	81.9657	308.637	129.144	308.637	79.4467	308.637	54.4243	308.637	53.6377	308.637	73.4253	308.637	72.7081	308.637	61.7504	308.637	63.7301	308.637	89.8797	308.637	75.6004	308.637	81.0354	308.637	57.2523	308.637	88.8916	308.637	88.2738	308.637	30.1699	308.637	46.3252
306.729	135.238	306.729	82.1846	306.729	93.8979	306.729	79.7217	306.729	53.6511	306.729	53.641	306.729	122.665	306.729	73.8142	306.729	121.57	306.729	63.8427	306.729	66.9171	306.729	75.5305	306.729	73.3846	306.729	57.7488	306.729	125.466	306.729	88.7165	306.729	117.521	306.729	46.4025
304.82	113.6	304.82	82.4279	304.82	86.2365	304.82	80.0147	304.82	83.2024	304.82	53.6633	304.82	79.5208	304.82	74.9417	304.82	100.024	304.82	63.9786	304.82	72.9107	304.82	75.4814	304.82	90.5482	304.82	58.2645	304.82	149.613	304.82	89.1854	304.82	38.0282	304.82	46.4998
302.912	116.776	302.912	82.6958	302.912	106.14	302.912	80.3253	302.912	136.165	302.912	53.705	302.912	99.7952	302.912	76.0902	302.912	63.3259	302.912	64.1378	302.912	131.268	302.912	75.4541	302.912	100.81	302.912	58.7994	302.912	155.83	302.912	89.6809	302.912	41.2631	302.912	46.6171
301.004	124.08	301.004	82.9879	301.004	65.4062	301.004	80.6531	301.004	83.005	301.004	53.7662	301.004	103.527	301.004	77.2594	301.004	90.0231	301.004	64.3203	301.004	124.835	301.004	75.4495	301.004	64.2186	301.004	59.3535	301.004	117.952	301.004	90.2031	301.004	91.3409	301.004	46.7544
299.094	81.7875	299.094	83.304	299.094	110.094	299.094	80.9978	299.094	51.9074	299.094	53.8465	299.094	94.8607	299.094	78.4499	299.094	112.571	299.094	64.5258	299.094	163.859	299.094	75.4681	299.094	88.2517	299.094	59.9269	299.094	110.394	299.094	90.752	299.094	80.7824	299.094	46.9117

## Sheet: Fig. 1a Ni
Data for Fig. 1a Ni
0.87 V				0.97 V				1.07 V				1.17 V				1.27 V				1.37 V				1.47 V				1.57 V				1.67 V
Pristine data		smooth data		Pristine data		smooth data		Pristine data		smooth data		Pristine data		smooth data		Pristine data		smooth data		Pristine data		smooth data		Pristine data		smooth data		Pristine data		smooth data		Pristine data		smooth data
Raman shift	Intensity	Raman shift	Intensity	Raman shift	Intensity	Raman shift	Intensity	Raman shift	Intensity	Raman shift	Intensity	Raman shift	Intensity	Raman shift	Intensity	Raman shift	Intensity	Raman shift	Intensity	Raman shift	Intensity	Raman shift	Intensity	Raman shift	Intensity	Raman shift	Intensity	Raman shift	Intensity	Raman shift	Intensity	Raman shift	Intensity	Raman shift	Intensity
cm-1	a.u.	cm-1	a.u.	cm-1	a.u.	cm-1	a.u.	cm-1	a.u.	cm-1	a.u.	cm-1	a.u.	cm-1	a.u.	cm-1	a.u.	cm-1	a.u.	cm-1	a.u.	cm-1	a.u.	cm-1	a.u.	cm-1	a.u.	cm-1	a.u.	cm-1	a.u.	cm-1	a.u.	cm-1	a.u.
1500.37	-239.873	1500.37	-211.594	1500.37	100.002	1500.37	97.1788	1500.37	-45.2516	1500.37	-45.9994	1500.43	2.60917	1500.43	22.8191	1500.43	210.839	1500.43	252.33	1500.43	-580.8	1500.43	-419.321	1500.43	180.341	1500.43	128.522	1500.43	127.617	1500.43	97.0008	1500.43	99.7256	1500.43	106.365
1498.74	-237.713	1498.74	-207.846	1498.74	101.971	1498.74	96.9317	1498.74	-52.096	1498.74	-46.223	1498.79	33.5917	1498.79	21.5109	1498.79	212.865	1498.79	250.38	1498.79	-538.127	1498.79	-416.271	1498.79	147.294	1498.79	128.233	1498.79	107.887	1498.79	97.7097	1498.79	112.182	1498.79	108.202
1497.1	-221.448	1497.1	-204.134	1497.1	63.2159	1497.1	96.6851	1497.1	-4.50347	1497.1	-46.4478	1497.16	1.69166	1497.16	20.2577	1497.16	268.093	1497.16	248.539	1497.16	-382.625	1497.16	-413.097	1497.16	106.199	1497.16	128.181	1497.16	107.509	1497.16	97.9661	1497.16	132.692	1497.16	109.597
1495.47	-140.727	1495.47	-200.465	1495.47	108.285	1495.47	96.4399	1495.47	-55.2056	1495.47	-46.6732	1495.53	85.8513	1495.53	19.0598	1495.53	187.914	1495.53	246.797	1495.53	-427.038	1495.53	-409.809	1495.53	150.542	1495.53	127.945	1495.53	70.0609	1495.53	97.5363	1495.53	129.016	1495.53	110.151
1493.84	-164.779	1493.84	-196.829	1493.84	164.612	1493.84	96.1956	1493.84	-75.2301	1493.84	-46.8999	1493.9	47.5096	1493.9	17.9206	1493.9	256.018	1493.9	245.149	1493.9	-485.924	1493.9	-406.41	1493.9	115.906	1493.9	127.331	1493.9	156.704	1493.9	96.4005	1493.9	136.62	1493.9	109.725
1492.21	-148.548	1492.21	-193.232	1492.21	93.6406	1492.21	95.9528	1492.21	-56.5417	1492.21	-47.1279	1492.27	1.12995	1492.27	16.8416	1492.27	142.046	1492.27	243.589	1492.27	-486.78	1492.27	-402.922	1492.27	116.726	1492.27	126.365	1492.27	74.1494	1492.27	94.76	1492.27	89.4443	1492.27	108.457
1490.57	-204.808	1490.57	-189.672	1490.57	46.8579	1490.57	95.7114	1490.57	-87.7538	1490.57	-47.357	1490.63	4.70307	1490.63	15.8224	1490.63	271.343	1490.63	242.111	1490.63	-468.301	1490.63	-399.357	1490.63	117.544	1490.63	125.244	1490.63	65.721	1490.63	92.9926	1490.63	100.273	1490.63	106.703
1488.94	-243.333	1488.94	-186.15	1488.94	78.9998	1488.94	95.471	1488.94	-80.2658	1488.94	-47.587	1489	-46.4766	1489	14.8601	1489	278.199	1489	240.707	1489	-320.995	1489	-395.726	1489	84.5422	1489	124.241	1489	73.3987	1489	91.5488	1489	101.433	1489	104.926
1487.31	-214.223	1487.31	-182.668	1487.31	104.685	1487.31	95.2318	1487.31	-46.9833	1487.31	-47.8176	1487.37	-28.4025	1487.37	13.9538	1487.37	175.573	1487.37	239.375	1487.37	-313.817	1487.37	-392.039	1487.37	85.3632	1487.37	123.609	1487.37	110.052	1487.37	90.8281	1487.37	102.591	1487.37	103.566
1485.67	-119.131	1485.67	-179.222	1485.67	107.823	1485.67	94.9937	1485.67	-113.476	1485.67	-48.0481	1485.73	-16.7749	1485.73	13.101	1485.73	164.744	1485.73	238.106	1485.73	-433.794	1485.73	-388.298	1485.73	184.371	1485.73	123.514	1485.73	106.447	1485.73	91.0677	1485.73	92.4798	1485.73	102.925
1484.04	-188.231	1484.04	-175.816	1484.04	48.1939	1484.04	94.7573	1484.04	-14.1453	1484.04	-48.2775	1484.1	-9.97892	1484.1	12.3012	1484.1	158.749	1484.1	236.894	1484.1	-458.763	1484.1	-384.515	1484.1	189.995	1484.1	123.998	1484.1	91.5767	1484.1	92.2657	1484.1	92.0276	1484.1	103.093
1482.4	-118.934	1482.4	-172.45	1482.4	94.7793	1482.4	94.5226	1482.4	-59.6272	1482.4	-48.5045	1482.46	-19.2749	1482.46	11.5517	1482.46	154.368	1482.46	235.731	1482.46	-337.299	1482.46	-380.693	1482.46	107.12	1482.46	124.999	1482.46	52.5773	1482.46	94.177	1482.46	109.273	1482.46	103.956
1480.77	-139.751	1480.77	-169.126	1480.77	81.8237	1480.77	94.2902	1480.77	7.54928	1480.77	-48.7278	1480.83	-12.4791	1480.83	10.8502	1480.83	167.686	1480.83	234.609	1480.83	-434.654	1480.83	-376.834	1480.83	107.928	1480.83	126.387	1480.83	106.894	1480.83	96.3649	1480.83	94.3372	1480.83	105.243
1479.13	-194.336	1479.13	-165.846	1479.13	86.5622	1479.13	94.0606	1479.13	10.4012	1479.13	-48.9462	1479.19	129.41	1479.19	10.195	1479.19	155.269	1479.19	233.524	1479.19	-355.049	1479.19	-372.936	1479.19	102.301	1479.19	128.011	1479.19	87.2048	1479.19	98.3049	1479.19	108.356	1479.19	106.63
1477.5	-147.601	1477.5	-162.61	1477.5	110.591	1477.5	93.8344	1477.5	-22.0877	1477.5	-49.1587	1477.56	-53.5636	1477.56	9.58433	1477.56	199.137	1477.56	232.47	1477.56	-457.169	1477.56	-368.995	1477.56	120.794	1477.56	129.73	1477.56	120.585	1477.56	99.5087	1477.56	128.799	1477.56	107.839
1475.86	-194.126	1475.86	-159.417	1475.86	116.925	1475.86	93.6121	1475.86	-14.3388	1475.86	-49.3648	1475.92	1.46481	1475.92	9.01589	1475.92	149.747	1475.92	231.445	1475.92	-412.943	1475.92	-365.004	1475.92	108.733	1475.92	131.43	1475.92	116.975	1475.92	99.6384	1475.92	91.358	1475.92	108.716
1474.23	-160.272	1474.23	-156.273	1474.23	120.039	1474.23	93.3946	1474.23	-0.13072	1474.23	-49.5641	1474.29	-27.1058	1474.29	8.487	1474.29	278.784	1474.29	230.447	1474.29	-400.874	1474.29	-360.966	1474.29	152.928	1474.29	132.997	1474.29	110.151	1474.29	98.5739	1474.29	137.509	1474.29	109.258
1472.59	-189.104	1472.59	-153.18	1472.59	91.0114	1472.59	93.1825	1472.59	-51.7779	1472.59	-49.7563	1472.65	-66.9116	1472.65	7.99465	1472.65	227.796	1472.65	229.476	1472.65	-364.701	1472.65	-356.88	1472.65	155.323	1472.65	134.298	1472.65	109.756	1472.65	96.434	1472.65	125.79	1472.65	109.588
1470.95	-111.894	1470.95	-150.14	1470.95	118.223	1470.95	92.9763	1470.95	-21.4367	1470.95	-49.9417	1471.01	70.0216	1471.01	7.53722	1471.01	226.636	1471.01	228.533	1471.01	-333.356	1471.01	-352.748	1471.01	136.831	1471.01	135.154	1471.01	74.0163	1471.01	93.5329	1471.01	109.256	1471.01	109.887
1469.32	-160.003	1469.32	-147.155	1469.32	97.2344	1469.32	92.7763	1469.32	-45.687	1469.32	-50.1207	1469.38	60.7319	1469.38	7.11407	1469.38	199.778	1469.38	227.617	1469.38	-477.095	1469.38	-348.569	1469.38	132.8	1469.38	135.339	1469.38	72.0209	1469.38	90.2971	1469.38	86.3028	1469.38	110.309
1467.68	-164.734	1467.68	-144.224	1467.68	79.4646	1467.68	92.5825	1467.68	-36.1721	1467.68	-50.2941	1467.74	-38.4817	1467.74	6.72391	1467.74	182.569	1467.74	226.728	1467.74	-309.223	1467.74	-344.341	1467.74	178.551	1467.74	134.61	1467.74	127.836	1467.74	87.1662	1467.74	93.8692	1467.74	110.905
1466.04	-172.677	1466.04	-141.351	1466.04	105.049	1466.04	92.3956	1466.04	-71.5841	1466.04	-50.4628	1466.1	61.4325	1466.1	6.36604	1466.1	200.69	1466.1	225.866	1466.1	-387.061	1466.1	-340.068	1466.1	70.1509	1466.1	132.762	1466.1	50.3683	1466.1	84.4958	1466.1	80.5594	1466.1	111.59
1464.4	-187.042	1464.4	-138.543	1464.4	108.147	1464.4	92.2157	1464.4	-82.8734	1464.4	-50.6279	1464.46	18.445	1464.46	6.03878	1464.46	236.465	1464.46	225.032	1464.46	-403.868	1464.46	-335.756	1464.46	165.653	1464.46	129.705	1464.46	62.8224	1464.46	82.5023	1464.46	118.62	1464.46	112.158
1462.76	-114.738	1462.76	-135.789	1462.76	100.008	1462.76	92.0426	1462.76	-81.2883	1462.76	-50.7914	1462.82	28.435	1462.82	5.74001	1462.82	238.522	1462.82	224.224	1462.82	-231.282	1462.82	-331.388	1462.82	116.677	1462.82	125.544	1462.82	65.6406	1462.82	81.2524	1462.82	137.404	1462.82	112.357
1461.12	-95.4187	1461.12	-133.099	1461.12	115.937	1461.12	91.8767	1461.12	-49.1896	1461.12	-50.9542	1461.18	-22.548	1461.18	5.46844	1461.18	192.447	1461.18	223.443	1461.18	-293.022	1461.18	-326.977	1461.18	128.691	1461.18	120.585	1461.18	84.5015	1461.18	80.6696	1461.18	133.717	1461.18	111.961
1459.48	-124.234	1459.48	-130.469	1459.48	83.7337	1459.48	91.7177	1459.48	-82.8446	1459.48	-51.1184	1459.54	74.0725	1459.54	5.22126	1459.54	274.727	1459.54	222.689	1459.54	-438.145	1459.54	-322.52	1459.54	108.615	1459.54	115.343	1459.54	119.394	1459.54	80.6024	1459.54	134.842	1459.54	110.867
1457.84	-141.81	1457.84	-127.892	1457.84	86.8248	1457.84	91.5645	1457.84	-98.8144	1457.84	-51.2861	1457.9	2.25367	1457.9	4.99609	1457.9	265.555	1457.9	221.959	1457.9	-409.983	1457.9	-318.006	1457.9	102.98	1457.9	110.469	1457.9	106.157	1457.9	80.8755	1457.9	84.644	1457.9	109.148
1456.2	-128.917	1456.2	-125.368	1456.2	51.4299	1456.2	91.4168	1456.2	-73.0597	1456.2	-51.4596	1456.26	12.2423	1456.26	4.78846	1456.26	177.82	1456.26	221.254	1456.26	-303.259	1456.26	-313.443	1456.26	134.224	1456.26	106.624	1456.26	65.6661	1456.26	81.3339	1456.26	116.242	1456.26	107.04
1454.56	-130.459	1454.56	-122.89	1454.56	125.058	1454.56	91.2733	1454.56	-52.0977	1454.56	-51.6415	1454.62	-14.6436	1454.62	4.59334	1454.62	304.942	1454.62	220.574	1454.62	-167.719	1454.62	-308.832	1454.62	91.7114	1454.62	104.357	1454.62	76.4904	1454.62	81.8732	1454.62	125.382	1454.62	104.898
1452.92	-127.195	1452.92	-120.443	1452.92	100.884	1452.92	91.1329	1452.92	-18.2955	1452.92	-51.8349	1452.98	-22.2838	1452.98	4.40572	1452.98	234.872	1452.98	219.92	1452.98	-301.493	1452.98	-304.178	1452.98	98.9003	1452.98	103.986	1452.98	52.0484	1452.98	82.4354	1452.98	60.7897	1452.98	103.1
1451.28	-141.562	1451.28	-118.009	1451.28	67.1041	1451.28	90.9938	1451.28	-87.0343	1451.28	-52.0444	1451.34	-18.703	1451.34	4.21953	1451.34	289.823	1451.34	219.289	1451.34	-191.637	1451.34	-299.484	1451.34	38.7834	1451.34	105.516	1451.34	64.471	1451.34	82.9886	1451.34	106.79	1451.34	101.939
1449.64	-149.515	1449.64	-115.552	1449.64	99.0207	1449.64	90.8533	1449.64	-117.267	1449.64	-52.2772	1449.7	36.1425	1449.7	4.02785	1449.7	295.086	1449.7	218.677	1449.7	-149.103	1449.7	-294.75	1449.7	135.692	1449.7	108.627	1449.7	108.928	1449.7	83.4995	1449.7	69.4625	1449.7	101.547
1448	-82.1891	1448	-113.036	1448	-18.0377	1448	90.7088	1448	-73.7837	1448	-52.5423	1448.06	44.5164	1448.06	3.82595	1448.06	125.766	1448.06	218.082	1448.06	-204.291	1448.06	-289.991	1448.06	138.057	1448.06	112.721	1448.06	87.6948	1448.06	83.9064	1448.06	104.227	1448.06	101.847
1446.36	-110.974	1446.36	-110.408	1446.36	74.7303	1446.36	90.5563	1446.36	-4.6709	1446.36	-52.8533	1446.41	1.64295	1446.41	3.60888	1446.41	225.548	1446.41	217.497	1446.41	-208.2	1446.41	-285.206	1446.41	103.586	1446.41	117.045	1446.41	101.699	1446.41	84.1261	1446.41	111.752	1446.41	102.587
1444.71	-122.139	1444.71	-107.669	1444.71	97.0112	1444.71	90.3923	1444.71	-28.4217	1444.71	-53.2265	1444.77	-21.9987	1444.77	3.37424	1444.77	277.259	1444.77	216.918	1444.77	-295.353	1444.77	-280.41	1444.77	107.554	1444.77	120.811	1444.77	69.267	1444.77	84.058	1444.77	111.267	1444.77	103.396
1443.07	-112.49	1443.07	-105.223	1443.07	31.2438	1443.07	90.341	1443.07	-53.7375	1443.07	-53.5921	1443.13	-56.834	1443.13	3.1207	1443.13	240.913	1443.13	216.341	1443.13	-179.176	1443.13	-275.613	1443.13	127.524	1443.13	123.35	1443.13	91.2705	1443.13	83.6202	1443.13	115.583	1443.13	103.894
1441.43	-98.0492	1441.43	-102.921	1441.43	83.9257	1441.43	90.2812	1441.43	-55.0143	1441.43	-53.964	1441.48	-48.4451	1441.48	2.84745	1441.48	244.592	1441.48	215.759	1441.48	-303.088	1441.48	-270.82	1441.48	177.891	1441.48	124.221	1441.48	82.8568	1441.48	82.7836	1441.48	121.496	1441.48	103.787
1439.78	-85.2151	1439.78	-100.772	1439.78	104.583	1439.78	90.209	1439.78	-29.0665	1439.78	-54.3338	1439.84	-6.45901	1439.84	2.55548	1439.84	318.671	1439.84	215.169	1439.84	-233.341	1439.84	-266.05	1439.84	105.034	1439.84	123.261	1439.84	69.6457	1439.84	81.5905	1439.84	105.005	1439.84	102.928
1438.14	-85.1889	1438.14	-98.7875	1438.14	142.825	1438.14	90.1236	1438.14	0.09156	1438.14	-54.6865	1438.2	-55.6689	1438.2	2.24801	1438.2	231.159	1438.2	214.569	1438.2	-203.614	1438.2	-261.322	1438.2	115.39	1438.2	120.598	1438.2	110.827	1438.2	80.1615	1438.2	122.113	1438.2	101.346
1436.49	-102.755	1436.49	-96.9672	1436.49	137.868	1436.49	90.0235	1436.49	-98.6819	1436.49	-55.0068	1436.55	79.0616	1436.55	1.92657	1436.55	161.277	1436.55	213.949	1436.55	-245.856	1436.55	-256.641	1436.55	143.33	1436.55	116.608	1436.55	62.4288	1436.55	78.6823	1436.55	62.4457	1436.55	99.218
1434.85	-94.731	1434.85	-95.3158	1434.85	38.573	1434.85	89.9142	1434.85	-74.2713	1434.85	-55.2783	1434.91	36.2516	1434.91	1.59511	1434.91	305.687	1434.91	213.304	1434.91	-93.0016	1434.91	-252.027	1434.91	104.101	1434.91	111.819	1434.91	46.0292	1434.91	77.3527	1434.91	77.9537	1434.91	96.7877
1433.2	-64.3352	1433.2	-93.855	1433.2	97.5791	1433.2	89.8041	1433.2	-22.6742	1433.2	-55.4846	1433.26	28.6294	1433.26	1.25608	1433.26	224.632	1433.26	212.626	1433.26	-106.456	1433.26	-247.487	1433.26	114.444	1433.26	106.828	1433.26	128.749	1433.26	76.3477	1433.26	99.8478	1433.26	94.2984
1431.56	-65.9141	1431.56	-92.6207	1431.56	140.575	1431.56	89.6985	1431.56	-82.9553	1431.56	-55.6085	1431.62	-31.7304	1431.62	0.91174	1431.62	132.429	1431.62	211.908	1431.62	-262.149	1431.62	-243.041	1431.62	64.0469	1431.62	102.195	1431.62	54.8023	1431.62	75.765	1431.62	99.356	1431.62	91.9146
1429.91	-67.4985	1429.91	-91.6411	1429.91	68.5008	1429.91	89.5996	1429.91	2.22075	1429.91	-55.6373	1429.97	-92.0637	1429.97	0.56254	1429.97	279.954	1429.97	211.144	1429.97	-336.268	1429.97	-238.69	1429.97	61.6067	1429.97	98.3951	1429.97	47.9988	1429.97	75.6112	1429.97	79.6879	1429.97	89.7043
1428.27	-69.0861	1428.27	-90.9214	1428.27	61.9553	1428.27	89.512	1428.27	-54.8019	1428.27	-55.5608	1428.32	40.9354	1428.32	0.21077	1428.32	226.123	1428.32	210.33	1428.32	-256.983	1428.32	-234.446	1428.32	132.654	1428.32	95.7449	1428.32	76.3435	1428.32	75.7897	1428.32	109.552	1428.32	87.6357
1426.62	-70.6773	1426.62	-90.4438	1426.62	148.048	1426.62	89.4402	1426.62	-59.0719	1426.62	-55.3776	1426.68	62.0725	1426.68	-0.14088	1426.68	239.402	1426.68	209.467	1426.68	-200.087	1426.68	-230.317	1426.68	104.641	1426.68	94.3947	1426.68	77.522	1426.68	76.1327	1426.68	64.3317	1426.68	85.6309
1424.97	-72.2719	1424.97	-90.1772	1424.97	101.562	1424.97	89.3854	1424.97	-55.3358	1424.97	-55.093	1425.03	38.4888	1425.03	-0.48971	1425.03	324.537	1425.03	208.553	1425.03	-168.758	1425.03	-226.31	1425.03	132.529	1425.03	94.3168	1425.03	96.2645	1425.03	76.4441	1425.03	98.9739	1425.03	83.6241
1423.32	-163.267	1423.32	-90.0841	1423.32	64.6728	1423.32	89.3465	1423.32	-97.88	1423.32	-54.7158	1423.38	29.2846	1423.38	-0.83456	1423.38	272.333	1423.38	207.583	1423.38	-210.872	1423.38	-222.424	1423.38	40.6631	1423.38	95.3151	1423.38	79.8738	1423.38	76.5517	1423.38	117.634	1423.38	81.6159
1421.68	-104.189	1421.68	-90.1349	1421.68	35.7777	1421.68	89.3184	1421.68	-78.1373	1421.68	-54.2609	1421.74	-24.6074	1421.74	-1.17343	1421.74	202.599	1421.74	206.562	1421.74	-278.505	1421.74	-218.667	1421.74	92.4923	1421.74	97.0288	1421.74	89.0281	1421.74	76.3424	1421.74	30.9376	1421.74	79.6887
1420.03	-56.3067	1420.03	-90.2892	1420.03	13.2762	1420.03	89.2892	1420.03	-32.8501	1420.03	-53.7407	1420.09	-19.4298	1420.09	-1.50562	1420.09	255.776	1420.09	205.484	1420.09	-354.076	1420.09	-215.03	1420.09	99.6132	1420.09	98.9831	1420.09	67.8562	1420.09	75.7981	1420.09	115.031	1420.09	78.0026
1418.38	-85.0314	1418.38	-90.4974	1418.38	113.634	1418.38	89.2482	1418.38	-25.8561	1418.38	-53.1703	1418.44	43.1841	1418.44	-1.82888	1418.44	224.37	1418.44	204.348	1418.44	-281.226	1418.44	-211.516	1418.44	97.1562	1418.44	100.612	1418.44	70.6247	1418.44	74.9823	1418.44	66.6617	1418.44	76.7325
1416.73	-107.366	1416.73	-90.7119	1416.73	81.5498	1416.73	89.1902	1416.73	-71.487	1416.73	-52.5657	1416.79	54.7271	1416.79	-2.14128	1416.79	185.006	1416.79	203.156	1416.79	-272.208	1416.79	-208.115	1416.79	128.197	1416.79	101.333	1416.79	71.7956	1416.79	74.0232	1416.79	35.8585	1416.79	76.0071
1415.08	-110.553	1415.08	-90.8878	1415.08	124.432	1415.08	89.1129	1415.08	-54.8826	1415.08	-51.9416	1415.14	47.1285	1415.14	-2.44139	1415.14	132.902	1415.14	201.903	1415.14	-317.41	1415.14	-204.828	1415.14	39.6119	1415.14	100.624	1415.14	66.5857	1415.14	73.0723	1415.14	67.2645	1415.14	75.845
1413.43	-123.311	1413.43	-90.9811	1413.43	97.1379	1413.43	89.0144	1413.43	-14.3532	1413.43	-51.3173	1413.49	-33.8114	1413.49	-2.72922	1413.49	88.7934	1413.49	200.586	1413.49	-362.581	1413.49	-201.65	1413.49	172.692	1413.49	98.1161	1413.49	64.5654	1413.49	72.2657	1413.49	71.5496	1413.49	76.1257
1411.78	-102.588	1411.78	-90.9602	1411.78	136.805	1411.78	88.897	1411.78	-83.8163	1411.78	-50.7073	1411.84	-78.0511	1411.84	-3.00511	1411.84	215.276	1411.84	199.207	1411.84	-262.661	1411.84	-198.575	1411.84	114.42	1411.84	93.6693	1411.84	65.7331	1411.84	71.6851	1411.84	94.9608	1411.84	76.5941
1410.13	-48.4081	1410.13	-90.8162	1410.13	182.828	1410.13	88.7639	1410.13	-30.5144	1410.13	-50.1217	1410.19	-33.0197	1410.19	-3.26915	1410.19	212.612	1410.19	197.764	1410.19	-234.497	1410.19	-195.599	1410.19	83.2659	1410.19	87.44	1410.19	78.0555	1410.19	71.3471	1410.19	115.173	1410.19	76.9194
1408.48	-56.397	1408.48	-90.5543	1408.48	40.8065	1408.48	88.6157	1408.48	-103.099	1408.48	-49.5649	1408.54	53.4217	1408.54	-3.52058	1408.54	201.985	1408.54	196.257	1408.54	-235.021	1408.54	-192.713	1408.54	72.8375	1408.54	79.8965	1408.54	83.9978	1408.54	71.2063	1408.54	65.2652	1408.54	76.7745
1406.83	-73.9437	1406.83	-90.1686	1406.83	180.816	1406.83	88.4492	1406.83	-48.1918	1406.83	-49.0365	1406.89	-37.0042	1406.89	-3.75799	1406.89	183.399	1406.89	194.688	1406.89	-141.546	1406.89	-189.91	1406.89	79.9357	1406.89	71.7812	1406.89	78.7847	1406.89	71.1754	1406.89	87.0659	1406.89	75.9218
1405.18	-113.781	1405.18	-89.6352	1405.18	43.6297	1405.18	88.2645	1405.18	-45.8517	1405.18	-48.5339	1405.24	-73.2375	1405.24	-3.98	1405.24	166.416	1405.24	193.059	1405.24	-111.814	1405.24	-187.185	1405.24	24.9127	1405.24	64.0175	1405.24	76.7581	1405.24	71.1547	1405.24	67.445	1405.24	74.2779
1403.53	-128.129	1403.53	-88.9248	1403.53	45.0366	1403.53	88.0613	1403.53	-81.7163	1403.53	-48.0543	1403.59	-31.4284	1403.59	-4.18661	1403.59	221.099	1403.59	191.375	1403.59	-59.7903	1403.59	-184.53	1403.59	44.7532	1403.59	57.5742	1403.59	58.8072	1403.59	71.0607	1403.59	55.7929	1403.59	71.9408
1401.88	-124.958	1401.88	-88.0161	1401.88	41.6645	1401.88	87.8414	1401.88	-68.1971	1401.88	-47.594	1401.94	35.8363	1401.94	-4.37875	1401.94	156.358	1401.94	189.644	1401.94	0.17803	1401.94	-181.942	1401.94	70.9514	1401.94	53.296	1401.94	75.8877	1401.94	70.8393	1401.94	64.841	1401.94	69.1628
1400.22	-81.9998	1400.22	-86.898	1400.22	79.6751	1400.22	87.6059	1400.22	-56.2616	1400.22	-47.148	1400.28	71.2389	1400.28	-4.55826	1400.28	218.982	1400.28	187.872	1400.28	-29.0074	1400.28	-179.417	1400.28	46.2024	1400.28	51.761	1400.28	35.6588	1400.28	70.4724	1400.28	70.7006	1400.28	66.2948
1398.57	-43.837	1398.57	-85.5539	1398.57	100.162	1398.57	87.3574	1398.57	-71.3705	1398.57	-46.7116	1398.63	11.1462	1398.63	-4.72734	1398.63	171.78	1398.63	186.065	1398.63	-102.731	1398.63	-176.949	1398.63	54.8807	1398.63	53.1668	1398.63	94.1094	1398.63	69.965	1398.63	68.5998	1398.63	63.7036
1396.92	-58.1937	1396.92	-83.9694	1396.92	150.867	1396.92	87.0986	1396.92	-73.7306	1396.92	-46.2783	1396.98	40.1764	1396.98	-4.88914	1396.98	143.692	1396.98	184.223	1396.98	-127.095	1396.98	-174.534	1396.98	52.4163	1396.98	57.2823	1396.98	53.8917	1396.98	69.3244	1396.98	76.0446	1396.98	61.6917
1395.27	-126.631	1395.27	-82.1553	1395.27	109.289	1395.27	86.8376	1395.27	-77.6689	1395.27	-45.8398	1395.32	-62.8299	1395.32	-5.04654	1395.32	187.197	1395.32	182.347	1395.32	-197.566	1395.32	-172.165	1395.32	16.5471	1395.32	63.4793	1395.32	105.948	1395.32	68.5405	1395.32	50.0808	1395.32	60.4437
1393.61	-104.392	1393.61	-80.1459	1393.61	96.3528	1393.61	86.5853	1393.61	-11.6187	1393.61	-45.379	1393.67	23.4559	1393.67	-5.20057	1393.67	152.76	1393.67	180.439	1393.67	-153.497	1393.67	-169.841	1393.67	93.6033	1393.67	70.8245	1393.67	37.1168	1393.67	67.569	1393.67	20.9465	1393.67	59.9997
1391.96	-91.7058	1391.96	-77.9876	1391.96	85.0098	1391.96	86.3532	1391.96	-66.4214	1391.96	-44.8791	1392.02	36.5667	1392.02	-5.35235	1392.02	173.989	1392.02	178.501	1392.02	-44.2518	1392.02	-167.555	1392.02	65.687	1392.02	78.242	1392.02	63.7122	1392.02	66.3391	1392.02	84.0413	1392.02	60.275
1390.3	-79.0278	1390.3	-75.7036	1390.3	53.0042	1390.3	86.1509	1390.3	-3.55804	1390.3	-44.3288	1390.36	40.1351	1390.36	-5.50271	1390.36	222.235	1390.36	176.536	1390.36	-194.155	1390.36	-165.302	1390.36	82.2902	1390.36	84.6873	1390.36	101.422	1390.36	64.7713	1390.36	66.037	1390.36	61.0969
1388.65	-129.928	1388.65	-73.3117	1388.65	19.4209	1388.65	85.9841	1388.65	-96.4579	1388.65	-43.721	1388.71	-26.225	1388.71	-5.65221	1388.71	249.802	1388.71	174.549	1388.71	-253.397	1388.71	-163.076	1388.71	100.474	1388.71	89.3149	1388.71	81.9007	1388.71	62.809	1388.71	67.1107	1388.71	62.2517
1386.99	-63.2276	1386.99	-70.8302	1386.99	92.3068	1386.99	85.8574	1386.99	-8.16909	1386.99	-43.0469	1387.05	-40.1208	1387.05	-5.80317	1387.05	207.447	1387.05	172.547	1387.05	-109.225	1387.05	-160.869	1387.05	120.236	1387.05	91.6038	1387.05	22.6637	1387.05	60.4543	1387.05	69.7715	1387.05	63.5237
1385.34	-58.5152	1385.34	-68.2852	1385.34	123.856	1385.34	85.7753	1385.34	-39.0521	1385.34	-42.3008	1385.4	-54.0106	1385.4	-5.958	1385.4	209.591	1385.4	170.533	1385.4	11.067	1385.4	-158.674	1385.4	144.754	1385.4	91.4249	1385.4	39.7026	1385.4	57.7975	1385.4	42.2466	1385.4	64.7186
1383.68	-49.0406	1383.68	-65.6975	1383.68	79.1541	1383.68	85.7309	1383.68	-28.6161	1383.68	-41.4794	1383.74	36.9299	1383.74	-6.11723	1383.74	116.443	1383.74	168.515	1383.74	-165.685	1383.74	-156.488	1383.74	81.9061	1383.74	89.0266	1383.74	29.733	1383.74	55.0222	1383.74	75.0852	1383.74	65.6625
1382.03	-103.088	1382.03	-63.1035	1382.03	118.627	1382.03	85.7107	1382.03	-22.9385	1382.03	-40.5824	1382.08	-92.8844	1382.08	-6.28136	1382.08	182.127	1382.08	166.496	1382.08	-132.753	1382.08	-154.308	1382.08	61.957	1382.08	84.9741	1382.08	80.1061	1382.08	52.3956	1382.08	53.9202	1382.08	66.2006
1380.37	-74.5634	1380.37	-60.5378	1380.37	96.1661	1380.37	85.7005	1380.37	-56.942	1380.37	-39.6104	1380.43	-0.38602	1380.43	-6.45015	1380.43	111.256	1380.43	164.477	1380.43	-34.739	1380.43	-152.129	1380.43	69.0028	1380.43	80.0319	1380.43	116.168	1380.43	50.2272	1380.43	66.1015	1380.43	66.192
1378.71	-22.244	1378.71	-58.0463	1378.71	62.6027	1378.71	85.6914	1378.71	29.706	1378.71	-38.5613	1378.77	-41.2517	1378.77	-6.62215	1378.77	176.915	1378.77	162.458	1378.77	-84.3648	1378.77	-149.947	1378.77	82.3919	1378.77	75.0287	1378.77	23.6508	1378.77	48.8116	1378.77	87.799	1378.77	65.5188
1377.05	-12.7969	1377.05	-55.696	1377.05	63.9616	1377.05	85.6773	1377.05	-24.905	1377.05	-37.4397	1377.11	-72.5773	1377.11	-6.79561	1377.11	187.011	1377.11	160.45	1377.11	-179.986	1377.11	-147.765	1377.11	41.8214	1377.11	70.7112	1377.11	0.99382	1377.11	48.3559	1377.11	96.7914	1377.11	64.1038
1375.4	-9.70063	1375.4	-53.5182	1375.4	122.431	1375.4	85.6527	1375.4	-11.2629	1375.4	-36.2538	1375.46	-16.6312	1375.46	-6.96937	1375.46	159.027	1375.46	158.45	1375.46	-248.583	1375.46	-145.575	1375.46	45.688	1375.46	67.6574	1375.46	60.8434	1375.46	48.935	1375.46	37.5588	1375.46	61.9569
1373.74	-71.6403	1373.74	-51.5245	1373.74	63.4982	1373.74	85.6105	1373.74	-29.3415	1373.74	-35.0189	1373.8	-84.4291	1373.8	-7.14029	1373.8	164.367	1373.8	156.464	1373.8	-64.9443	1373.8	-143.379	1373.8	84.4467	1373.8	66.1846	1373.8	19.1517	1373.8	50.4454	1373.8	43.383	1373.8	59.193
1372.08	-9.8637	1372.08	-49.7075	1372.08	56.9198	1372.08	85.5477	1372.08	-18.8599	1372.08	-33.7508	1372.14	-79.2491	1372.14	-7.30478	1372.14	106.274	1372.14	154.499	1372.14	-168.41	1372.14	-141.178	1372.14	104.157	1372.14	66.3373	1372.14	63.1107	1372.14	52.6133	1372.14	50.7894	1372.14	56.0506
1370.42	-51.1688	1370.42	-48.067	1370.42	88.3926	1370.42	85.4633	1370.42	-11.5446	1370.42	-32.4622	1370.48	-7.48109	1370.48	-7.45869	1370.48	114.8	1370.48	152.555	1370.48	-127.548	1370.48	-138.976	1370.48	38.2417	1370.48	67.9028	1370.48	75.3401	1370.48	55.0305	1370.48	28.0674	1370.48	52.8691
1368.76	-22.7166	1368.76	-46.6325	1368.76	72.2959	1368.76	85.3548	1368.76	-51.7801	1368.76	-31.168	1368.82	45.2341	1368.82	-7.59774	1368.82	126.492	1368.82	150.633	1368.82	-181.797	1368.82	-136.773	1368.82	53.1938	1368.82	70.4664	1368.82	78.052	1368.82	57.2264	1368.82	108.386	1368.82	50.0337
1367.1	-30.7268	1367.1	-45.432	1367.1	-21.4493	1367.1	85.2186	1367.1	-6.4124	1367.1	-29.8776	1367.16	-38.3623	1367.16	-7.71813	1367.16	96.9797	1367.16	148.739	1367.16	-213.835	1367.16	-134.578	1367.16	88.7403	1367.16	73.4727	1367.16	39.5578	1367.16	58.7491	1367.16	39.7009	1367.16	47.8868
1365.44	-94.1908	1365.44	-44.5048	1365.44	74.9735	1365.44	85.0575	1365.44	-65.6292	1365.44	-28.6018	1365.5	17.5074	1365.5	-7.81708	1365.5	200.572	1365.5	146.868	1365.5	-161.872	1365.5	-132.387	1365.5	92.5804	1365.5	76.3324	1365.5	47.0272	1365.5	59.2659	1365.5	56.6028	1365.5	46.6547
1363.78	-43.5771	1363.78	-43.869	1363.78	93.7324	1363.78	84.879	1363.78	-29.7699	1363.78	-27.3509	1363.84	3.65385	1363.84	-7.89318	1363.84	114.033	1363.84	145.028	1363.84	-90.916	1363.84	-130.2	1363.84	64.7353	1363.84	78.4815	1363.84	81.4215	1363.84	58.6189	1363.84	21.2215	1363.84	46.3693
1362.12	-61.0883	1362.12	-43.5239	1362.12	88.7248	1362.12	84.689	1362.12	-43.0155	1362.12	-26.1389	1362.18	53.1557	1362.18	-7.94341	1362.18	192.241	1362.18	143.217	1362.18	-100.749	1362.18	-128.011	1362.18	66.9909	1362.18	79.4669	1362.18	44.5313	1362.18	56.8643	1362.18	33.3659	1362.18	46.8565
1360.46	-39.0104	1360.46	-43.4567	1360.46	63.1328	1360.46	84.4838	1360.46	-110.084	1360.46	-24.9781	1360.52	55.1361	1360.52	-7.96535	1360.52	181.749	1360.52	141.441	1360.52	-203.996	1360.52	-125.821	1360.52	88.2452	1360.52	78.9844	1360.52	80.4921	1360.52	54.2509	1360.52	36.0039	1360.52	47.7622
1358.8	-59.6846	1358.8	-43.6578	1358.8	118.284	1358.8	84.2549	1358.8	-42.5596	1358.8	-23.8746	1358.86	-44.1992	1358.86	-7.95653	1358.86	144.35	1358.86	139.697	1358.86	-133.052	1358.86	-123.623	1358.86	90.491	1358.86	76.9307	1358.86	51.531	1358.86	51.1763	1358.86	37.0561	1358.86	48.6508
1357.14	-18.6279	1357.14	-44.1136	1357.14	103.771	1357.14	83.9929	1357.14	-19.3742	1357.14	-22.8352	1357.2	-7.37756	1357.2	-7.91623	1357.2	37.3342	1357.2	137.989	1357.2	-296.376	1357.2	-121.423	1357.2	64.2463	1357.2	73.3873	1357.2	47.9049	1357.2	48.087	1357.2	47.6031	1357.2	49.1075
1355.47	9.74921	1355.47	-44.7941	1355.47	84.5147	1355.47	83.6916	1355.47	-31.0056	1355.47	-21.8642	1355.54	-38.6131	1355.54	-7.84415	1355.54	83.8535	1355.54	136.314	1355.54	-49.787	1355.54	-119.217	1355.54	96.5576	1355.54	68.6304	1355.54	12.6318	1355.54	45.3966	1355.54	72.3851	1355.54	48.8678
1353.81	-55.2266	1353.81	-45.6502	1353.81	62.1003	1353.81	83.346	1353.81	-20.4795	1353.81	-20.9638	1353.87	-31.8666	1353.87	-7.74164	1353.87	128.771	1353.87	134.67	1353.87	-32.6849	1353.87	-117.009	1353.87	73.4821	1353.87	63.0759	1353.87	64.3828	1353.87	43.3908	1353.87	73.4245	1353.87	47.8857
1352.15	-60.0741	1352.15	-46.612	1352.15	118.775	1352.15	82.9501	1352.15	-30.5153	1352.15	-20.1329	1352.21	-47.2648	1352.21	-7.60935	1352.21	105.663	1352.21	133.063	1352.21	-211.714	1352.21	-114.809	1352.21	37.7623	1352.21	57.2269	1352.21	29.1192	1352.21	42.1762	1352.21	88.6975	1352.21	46.3541
1350.49	-28.5503	1350.49	-47.6117	1350.49	90.033	1350.49	82.5031	1350.49	-8.91506	1350.49	-19.3653	1350.54	30.6411	1350.54	-7.44539	1350.54	172.699	1350.54	131.486	1350.54	-150.293	1350.54	-112.614	1350.54	79.54	1350.54	51.6283	1350.54	33.4023	1350.54	41.6828	1350.54	31.2219	1350.54	44.6666
1348.82	-50.7958	1348.82	-48.5953	1348.82	108.729	1348.82	82.0083	1348.82	-85.3398	1348.82	-18.6555	1348.88	13.6566	1348.88	-7.24856	1348.88	241.292	1348.88	129.944	1348.88	-144.231	1348.88	-110.43	1348.88	18.5354	1348.88	46.7724	1348.88	40.8445	1348.88	41.687	1348.88	13.2948	1348.88	43.2987
1347.16	-27.1966	1347.16	-49.5328	1347.16	37.3202	1347.16	81.4675	1347.16	-8.40883	1347.16	-17.994	1347.22	15.6469	1347.22	-7.01603	1347.22	134.407	1347.22	128.431	1347.22	-190.321	1347.22	-108.25	1347.22	36.5861	1347.22	43.0602	1347.22	53.0239	1347.22	41.8969	1347.22	17.5025	1347.22	42.691
1345.49	-74.7224	1345.49	-50.4053	1345.49	109.744	1345.49	80.8854	1345.49	-50.0281	1345.49	-17.3668	1345.55	16.0569	1345.55	-6.74597	1345.55	109.745	1345.55	126.948	1345.55	-166.851	1345.55	-106.077	1345.55	4.05829	1345.55	40.7275	1345.55	28.8504	1345.55	42.0258	1345.55	18.5465	1345.55	43.115
1343.83	-103.272	1343.83	-51.1848	1343.83	77.8586	1343.83	80.2639	1343.83	18.9678	1343.83	-16.7603	1343.89	-40.4106	1343.89	-6.43905	1343.89	75.6155	1343.89	125.489	1343.89	-43.8433	1343.89	-103.909	1343.89	23.6799	1343.89	39.8301	1343.89	69.4631	1343.89	41.8777	1343.89	38.5477	1343.89	44.6069
1342.16	-30.7162	1342.16	-51.8329	1342.16	158.135	1342.16	79.5987	1342.16	-25.7913	1342.16	-16.1596	1342.22	-22.6116	1342.22	-6.09925	1342.22	155.235	1342.22	124.052	1342.22	-127.813	1342.22	-101.748	1342.22	89.0998	1342.22	40.2248	1342.22	35.8167	1342.22	41.388	1342.22	61.6984	1342.22	46.9492
1340.5	-13.4705	1340.5	-52.3018	1340.5	105.718	1340.5	78.8851	1340.5	49.4907	1340.5	-15.5533	1340.56	56.7701	1340.56	-5.72899	1340.56	110.061	1340.56	122.629	1340.56	-56.9692	1340.56	-99.5867	1340.56	21.8325	1340.56	41.6168	1340.56	38.506	1340.56	40.6425	1340.56	69.045	1340.56	49.7425
1338.83	5.34577	1338.83	-52.553	1338.83	114.898	1338.83	78.1166	1338.83	7.90649	1338.83	-14.929	1338.89	31.9109	1338.89	-5.33229	1338.89	158.064	1338.89	121.22	1338.89	-33.5159	1338.89	-97.4209	1338.89	61.9575	1338.89	43.5911	1338.89	39.614	1338.89	39.8304	1338.89	68.4927	1338.89	52.5018
1337.17	-86.3465	1337.17	-52.5665	1337.17	48.3015	1337.17	77.2914	1337.17	-8.40149	1337.17	-14.2832	1337.23	59.1553	1337.23	-4.91334	1337.23	127.121	1337.23	119.823	1337.23	-163.185	1337.23	-95.2466	1337.23	54.7068	1337.23	45.6976	1337.23	35.9847	1337.23	39.1845	1337.23	42.6826	1337.23	54.7871
1335.5	-81.7321	1335.5	-52.3294	1335.5	117.456	1335.5	76.4125	1335.5	28.9577	1335.5	-13.6154	1335.56	-1.99066	1335.56	-4.47577	1335.56	77.2565	1335.56	118.44	1335.56	-71.8415	1335.56	-93.0566	1335.56	25.3626	1335.56	47.5301	1335.56	26.043	1335.56	38.9023	1335.56	59.4939	1335.56	56.3055
1333.83	-78.6982	1333.83	-51.8354	1333.83	115.575	1333.83	75.4872	1333.83	37.9021	1333.83	-12.9255	1333.89	-42.597	1333.89	-4.02318	1333.89	96.8414	1333.89	117.072	1333.89	-87.8258	1333.89	-90.8438	1333.89	48.0986	1333.89	48.8024	1333.89	38.1944	1333.89	39.0779	1333.89	74.7189	1333.89	56.9625
1332.17	-96.1781	1332.17	-51.098	1332.17	118.425	1332.17	74.5263	1332.17	8.98204	1332.17	-12.2174	1332.23	2.00007	1332.23	-3.55661	1332.23	103.798	1332.23	115.72	1332.23	-9.14035	1332.23	-88.5963	1332.23	53.4696	1332.23	49.4074	1332.23	69.269	1332.23	39.6693	1332.23	52.0753	1332.23	56.8536
1330.5	-66.3366	1330.5	-50.1417	1330.5	7.71566	1330.5	73.5396	1330.5	-46.7346	1330.5	-11.4915	1330.56	-55.9372	1330.56	-3.077	1330.56	91.8292	1330.56	114.388	1330.56	-74.0042	1330.56	-86.3115	1330.56	57.2593	1330.56	49.4305	1330.56	24.6251	1330.56	40.4985	1330.56	53.0979	1330.56	56.1921
1328.83	-55.4328	1328.83	-48.985	1328.83	42.1186	1328.83	72.5309	1328.83	47.3699	1328.83	-10.7577	1328.89	13.8736	1328.89	-2.58319	1328.89	98.7896	1328.89	113.077	1328.89	-23.7247	1328.89	-83.9856	1328.89	81.5442	1328.89	49.1401	1328.89	19.42	1328.89	41.3038	1328.89	44.6578	1328.89	55.2176
1327.16	-90.254	1327.16	-47.6372	1327.16	93.8451	1327.16	71.5001	1327.16	5.85799	1327.16	-10.0249	1327.22	-14.0863	1327.22	-2.07427	1327.22	142.008	1327.22	111.785	1327.22	-63.3195	1327.22	-81.6197	1327.22	-1.38346	1327.22	48.9261	1327.22	42.5923	1327.22	41.8126	1327.22	37.7967	1327.22	54.1014
1325.49	-47.8311	1325.49	-46.1122	1325.49	110.872	1325.49	70.4471	1325.49	2.19261	1325.49	-9.29967	1325.55	5.2502	1325.55	-1.55171	1325.55	145.808	1325.55	110.512	1325.55	-176.967	1325.55	-79.2182	1325.55	40.2372	1325.55	49.2108	1325.55	49.9921	1325.55	41.8232	1325.55	51.427	1325.55	52.8908
1323.83	43.4167	1323.83	-44.4382	1323.83	45.9488	1323.83	69.3746	1323.83	1.67836	1323.83	-8.59102	1323.88	-79.4227	1323.88	-1.01737	1323.88	163.788	1323.88	109.255	1323.88	-128.248	1323.88	-76.7865	1323.88	36.1396	1323.88	50.3454	1323.88	43.2051	1323.88	41.2702	1323.88	71.3527	1323.88	51.508
1322.16	-54.4266	1322.16	-42.6247	1322.16	119.689	1322.16	68.2814	1322.16	-28.7676	1322.16	-7.90444	1322.22	-63.2297	1322.22	-0.4745	1322.22	88.8146	1322.22	108.019	1322.22	-133.113	1322.22	-74.3408	1322.22	110.814	1322.22	52.5021	1322.22	69.5043	1322.22	40.2464	1322.22	58.1848	1322.22	49.797
1320.49	-86.0769	1320.49	-40.67	1320.49	39.0363	1320.49	67.1699	1320.49	-41.8752	1320.49	-7.25145	1320.55	-9.24173	1320.55	0.07617	1320.55	54.827	1320.55	106.799	1320.55	-63.9343	1320.55	-71.8854	1320.55	68.8973	1320.55	55.6284	1320.55	21.7614	1320.55	38.9986	1320.55	59.1968	1320.55	47.6238
1318.82	-114.567	1318.82	-38.5691	1318.82	82.8203	1318.82	66.0397	1318.82	-15.6098	1318.82	-6.64102	1318.88	-30.8641	1318.88	0.63086	1318.88	-9.06318	1318.88	105.594	1318.88	-81.3896	1318.88	-69.4336	1318.88	-7.64745	1318.88	59.4079	1318.88	73.2468	1318.88	37.858	1318.88	28.7124	1318.88	44.9572
1317.15	-31.2657	1317.15	-36.3233	1317.15	107.69	1317.15	64.8921	1317.15	9.0684	1317.15	-6.07699	1317.21	-36.7329	1317.21	1.18586	1317.21	18.3908	1317.21	104.399	1317.21	-106.697	1317.21	-66.9922	1317.21	71.704	1317.21	63.3159	1317.21	39.6908	1317.21	37.1645	1317.21	39.1739	1317.21	41.9399
1315.47	14.221	1315.47	-33.9347	1315.47	33.3819	1315.47	63.7308	1315.47	-33.9477	1315.47	-5.56234	1315.54	31.3826	1315.54	1.73513	1315.54	23.8001	1315.54	103.218	1315.54	-131.992	1315.54	-64.5742	1315.54	89.6316	1315.54	66.6973	1315.54	-28.4804	1315.54	37.171	1315.54	51.204	1315.54	38.8865
1313.8	1.45608	1313.8	-31.4075	1313.8	29.9198	1313.8	62.5657	1313.8	-17.148	1313.8	-5.10004	1313.86	-43.7389	1313.86	2.27532	1313.86	117.335	1313.86	102.049	1313.86	-133.657	1313.86	-62.1776	1313.86	38.3058	1313.86	68.9193	1313.86	27.6993	1313.86	37.9874	1313.86	47.4901	1313.86	36.2412
1312.13	-22.3175	1312.13	-28.754	1312.13	46.9103	1312.13	61.4005	1312.13	2.79074	1312.13	-4.68889	1312.19	-27.5719	1312.19	2.80194	1312.19	133.737	1312.19	100.892	1312.19	12.5809	1312.19	-59.8075	1312.19	92.4155	1312.19	69.4892	1312.19	39.7991	1312.19	39.5384	1312.19	13.8829	1312.19	34.4605
1310.46	-16.1965	1310.46	-26.0041	1310.46	81.1937	1310.46	60.2439	1310.46	10.1345	1310.46	-4.32971	1310.52	57.801	1310.52	3.31223	1310.52	129.686	1310.52	99.746	1310.52	25.0557	1310.52	-57.4654	1310.52	88.2984	1310.52	68.184	1310.52	31.4433	1310.52	41.5853	1310.52	18.0415	1310.52	33.895
1308.79	5.64742	1308.79	-23.1758	1308.79	69.8525	1308.79	59.1001	1308.79	-42.2865	1308.79	-4.02195	1308.85	36.1961	1308.85	3.80315	1308.85	127.212	1308.85	98.6066	1308.85	-91.4264	1308.85	-55.153	1308.85	73.1725	1308.85	65.1127	1308.85	108.014	1308.85	43.7795	1308.85	34.7783	1308.85	34.6796
1307.12	-21.2648	1307.12	-20.3065	1307.12	1.91082	1307.12	57.9738	1307.12	-11.3566	1307.12	-3.76079	1307.18	-76.5932	1307.18	4.27253	1307.18	165.621	1307.18	97.4669	1307.18	-170.115	1307.18	-52.873	1307.18	91.0702	1307.18	60.7126	1307.18	28.8899	1307.18	45.7423	1307.18	38.928	1307.18	36.6759
1305.44	-4.15118	1305.44	-17.4135	1305.44	23.5981	1305.44	56.8601	1305.44	24.2746	1305.44	-3.53787	1305.5	18.1676	1305.5	4.71954	1305.5	86.1165	1305.5	96.3177	1305.5	-45.9717	1305.5	-50.6255	1305.5	19.3551	1305.5	55.674	1305.5	44.1177	1305.5	47.1487	1305.5	27.3545	1305.5	39.4844
1303.77	3.52017	1303.77	-14.5344	1303.77	26.4138	1303.77	55.7583	1303.77	-20.2672	1303.77	-3.34796	1303.83	39.0208	1303.83	5.14353	1303.83	-32.6408	1303.83	95.1533	1303.83	-17.7448	1303.83	-48.4146	1303.83	49.8252	1303.83	50.7963	1303.83	49.9077	1303.83	47.7872	1303.83	36.2159	1303.83	42.521
1302.1	-12.3818	1302.1	-11.6994	1302.1	82.649	1302.1	54.6619	1302.1	-14.5102	1302.1	-3.18372	1302.15	-2.98551	1302.15	5.54506	1302.15	51.3518	1302.15	93.9688	1302.15	-101.084	1302.15	-46.2431	1302.15	40.9982	1302.15	46.8315	1302.15	66.6929	1302.15	47.5956	1302.15	51.3573	1302.15	45.1496
1300.42	-23.5647	1300.42	-8.93772	1300.42	87.0164	1300.42	53.5657	1300.42	-22.8959	1300.42	-3.03898	1300.48	60.2799	1300.48	5.9253	1300.48	113.317	1300.48	92.7609	1300.48	-13.1483	1300.48	-44.1149	1300.48	63.592	1300.48	44.3261	1300.48	41.0544	1300.48	46.6533	1300.48	63.349	1300.48	46.8246
1298.75	-37.889	1298.75	-6.27435	1298.75	11.2798	1298.75	52.4707	1298.75	-4.58349	1298.75	-2.90722	1298.81	8.86511	1298.81	6.28549	1298.81	179.97	1298.81	91.528	1298.81	-87.0145	1298.81	-42.032	1298.81	6.07386	1298.81	43.5079	1298.81	40.5552	1298.81	45.1416	1298.81	61.1989	1298.81	47.2097
1297.07	-5.10307	1297.07	-3.70403	1297.07	9.37479	1297.07	51.3723	1297.07	12.1468	1297.07	-2.77844	1297.13	-4.84114	1297.13	6.62802	1297.13	75.437	1297.13	90.2686	1297.13	-63.4807	1297.13	-39.995	1297.13	44.3633	1297.13	44.2467	1297.13	7.07976	1297.13	43.2898	1297.13	27.6432	1297.13	46.2447
1295.4	-13.1494	1295.4	-1.22392	1295.4	115.79	1295.4	50.2687	1295.4	-2.53044	1295.4	-2.63989	1295.46	42.6855	1295.46	6.95504	1295.46	131.082	1295.46	88.9852	1295.46	21.276	1295.46	-38.0062	1295.46	37.1071	1295.46	46.0833	1295.46	64.6718	1295.46	41.3133	1295.46	103.994	1295.46	44.1382
1293.72	24.3215	1293.72	1.15333	1293.72	-52.5133	1293.72	49.1629	1293.72	31.4502	1293.72	-2.48217	1293.78	16.4234	1293.78	7.2694	1293.78	147.469	1293.78	87.6808	1293.78	-24.276	1293.78	-36.0676	1293.78	45.5485	1293.78	48.34	1293.78	34.3427	1293.78	39.3776	1293.78	17.0767	1293.78	41.3022
1292.04	16.2662	1292.04	3.41456	1292.04	31.895	1292.04	48.0596	1292.04	15.1973	1292.04	-2.29949	1292.1	38.8175	1292.1	7.57519	1292.1	116.771	1292.1	86.3537	1292.1	57.3167	1292.1	-34.1715	1292.1	39.8599	1292.1	50.2824	1292.1	46.3936	1292.1	37.5898	1292.1	36.9016	1292.1	38.2502
1290.37	-1.19945	1290.37	5.5426	1290.37	53.5096	1290.37	46.9663	1290.37	0.51726	1290.37	-2.08919	1290.43	14.1374	1290.43	7.87398	1290.43	18.631	1290.43	85.0126	1290.43	-80.7659	1290.43	-32.3216	1290.43	60.8434	1290.43	51.2417	1290.43	38.0432	1290.43	35.9909	1290.43	11.2201	1290.43	35.4578
1288.69	0.15949	1288.69	7.50739	1288.69	-31.5462	1288.69	45.8967	1288.69	14.0703	1288.69	-1.84809	1288.75	34.9558	1288.75	8.16897	1288.75	64.8396	1288.75	83.6606	1288.75	-28.9905	1288.75	-30.5143	1288.75	81.8157	1288.75	50.7726	1288.75	35.9693	1288.75	34.5996	1288.75	1.23393	1288.75	33.281
1287.01	39.1527	1287.01	9.28607	1287.01	60.6347	1287.01	44.8545	1287.01	2.52342	1287.01	-1.57374	1287.07	41.6515	1287.07	8.46212	1287.07	13.8026	1287.07	82.3017	1287.07	115.297	1287.07	-28.7468	1287.07	94.9355	1287.07	48.7104	1287.07	33.8947	1287.07	33.4346	1287.07	30.4546	1287.07	31.8927
1285.34	-19.0784	1285.34	10.8536	1285.34	32.0508	1285.34	43.8414	1285.34	5.08673	1285.34	-1.26799	1285.4	-84.92	1285.4	8.7535	1285.4	152.497	1285.4	80.943	1285.4	76.0922	1285.4	-27.0208	1285.4	56.3094	1285.4	45.1672	1285.4	38.0911	1285.4	32.5297	1285.4	54.9576	1285.4	31.2764
1283.66	18.3284	1283.66	12.2206	1283.66	39.5286	1283.66	42.8545	1283.66	-47.2178	1283.66	-0.93342	1283.72	9.57896	1283.72	9.04226	1283.72	135.952	1283.72	79.5873	1283.72	171.715	1283.72	-25.3385	1283.72	-16.7859	1283.72	40.488	1283.72	48.5545	1283.72	31.9402	1283.72	35.5593	1283.72	31.2753
1281.98	-16.3718	1281.98	13.4276	1281.98	64.2389	1281.98	41.891	1281.98	7.05924	1281.98	-0.57641	1282.04	22.5464	1282.04	9.32869	1282.04	70.8369	1282.04	78.2379	1282.04	13.4285	1282.04	-23.7002	1282.04	46.4895	1282.04	35.1539	1282.04	2.59521	1282.04	31.7232	1282.04	45.9438	1282.04	31.6622
1280.3	-13.457	1280.3	14.5113	1280.3	46.6328	1280.3	40.949	1280.3	-24.866	1280.3	-0.20565	1280.36	-24.0299	1280.36	9.6131	1280.36	95.0577	1280.36	76.8954	1280.36	76.1406	1280.36	-22.1079	1280.36	31.3952	1280.36	29.6832	1280.36	5.225	1280.36	31.9096	1280.36	29.6867	1280.36	32.2156
1278.62	59.9447	1278.62	15.4871	1278.62	60.3603	1278.62	40.0243	1278.62	-1.95641	1278.62	0.16892	1278.68	48.465	1278.68	9.89509	1278.68	152.168	1278.68	75.5662	1278.68	13.5115	1278.68	-20.5684	1278.68	-33.8196	1278.68	24.5363	1278.68	40.748	1278.68	32.4696	1278.68	47.8976	1278.68	32.77
1276.94	18.987	1276.94	16.3521	1276.94	102.269	1276.94	39.1148	1276.94	13.1064	1276.94	0.536	1277	-35.6812	1277	10.173	1277	62.0405	1277	74.2484	1277	-86.6633	1277	-19.0853	1277	68.5636	1277	20.0889	1277	32.403	1277	33.312	1277	30.0787	1277	33.2526
1275.26	35.9766	1275.26	17.0946	1275.26	51.7776	1275.26	38.219	1275.26	-68.9191	1275.26	0.88367	1275.32	-14.8847	1275.32	10.4456	1275.32	23.6255	1275.32	72.9455	1275.32	-27.0808	1275.32	-17.661	1275.32	-9.16114	1275.32	16.6008	1275.32	30.3236	1275.32	34.2821	1275.32	7.56918	1275.32	33.6624
1273.58	-14.3559	1273.58	17.6967	1273.58	4.43695	1273.58	37.3389	1273.58	-2.20314	1273.58	1.20204	1273.64	62.2575	1273.64	10.7118	1273.64	66.6312	1273.64	71.659	1273.64	-17.6102	1273.64	-16.2972	1273.64	24.2901	1273.64	14.2472	1273.64	78.3366	1273.64	35.2039	1273.64	-2.40841	1273.64	34.0435
1271.9	33.9305	1271.9	18.1482	1271.9	97.9683	1271.9	36.4812	1271.9	23.7873	1271.9	1.48735	1271.96	109.63	1271.96	10.9716	1271.96	81.4475	1271.96	70.3882	1271.96	79.5122	1271.96	-14.9909	1271.96	24.8578	1271.96	13.1489	1271.96	35.5538	1271.96	35.9306	1271.96	54.9139	1271.96	34.4414
1270.22	32.1201	1270.22	18.449	1270.22	25.598	1270.22	35.6542	1270.22	21.5934	1270.22	1.7344	1270.28	16.1585	1270.28	11.2237	1270.28	141.638	1270.28	69.1363	1270.28	81.1462	1270.28	-13.7439	1270.28	39.5065	1270.28	13.3787	1270.28	17.8243	1270.28	36.388	1270.28	63.7043	1270.28	34.8601
1268.54	2.15136	1268.54	18.604	1268.54	56.5041	1268.54	34.8567	1268.54	-2.50576	1268.54	1.94096	1268.6	-2.18192	1268.6	11.4658	1268.6	3.12916	1268.6	67.8993	1268.6	-50.1787	1268.6	-12.5563	1268.6	-0.60654	1268.6	14.9789	1268.6	43.9032	1268.6	36.6191	1268.6	33.3801	1268.6	35.2563
1266.86	1.90888	1266.86	18.6285	1266.86	40.4738	1266.86	34.0867	1266.86	7.80671	1266.86	2.10833	1266.92	131.196	1266.92	11.696	1266.92	114.927	1266.92	66.6764	1266.92	-54.753	1266.92	-11.428	1266.92	9.34487	1266.92	17.9105	1266.92	44.9451	1266.92	36.7721	1266.92	18.7082	1266.92	35.5345
1265.18	28.2458	1265.18	18.5481	1265.18	8.81145	1265.18	33.3399	1265.18	-2.22024	1265.18	2.24459	1265.24	14.3278	1265.24	11.9107	1265.24	115.657	1265.24	65.4629	1265.24	-107.791	1265.24	-10.3641	1265.24	-38.5659	1265.24	22.0205	1265.24	14.7119	1265.24	37.0697	1265.24	65.0246	1265.24	35.58
1263.5	37.3713	1263.5	18.3696	1263.5	83.4656	1263.5	32.6103	1263.5	47.1558	1263.5	2.35897	1263.55	-41.5185	1263.55	12.1072	1263.55	10.0821	1263.55	64.2527	1263.55	83.0845	1263.55	-9.36641	1263.55	54.2412	1263.55	27.0057	1263.55	15.7569	1263.55	37.7409	1263.55	30.026	1263.55	35.297
1261.81	24.6104	1261.81	18.0817	1261.81	58.0543	1261.81	31.8929	1261.81	-22.2816	1261.81	2.46181	1261.87	-6.68654	1261.87	12.2818	1261.87	-7.91527	1261.87	63.0466	1261.87	87.8836	1261.87	-8.43844	1261.87	28.2197	1261.87	32.3887	1261.87	41.8084	1261.87	38.9325	1261.87	34.1165	1261.87	34.6365
1260.13	-17.8376	1260.13	17.6773	1260.13	49.8403	1260.13	31.1828	1260.13	56.753	1260.13	2.55678	1260.19	-59.3771	1260.19	12.4304	1260.19	103.795	1260.19	61.8426	1260.19	-26.067	1260.19	-7.57991	1260.19	36.5849	1260.19	37.5738	1260.19	60.0334	1260.19	40.6497	1260.19	0.70042	1260.19	33.6304
1258.45	77.2102	1258.45	17.1702	1258.45	51.001	1258.45	30.4769	1258.45	-4.85984	1258.45	2.64646	1258.51	-21.4312	1258.51	12.5483	1258.51	101.412	1258.51	60.6434	1258.51	-89.9666	1258.51	-6.79399	1258.51	51.1938	1258.51	41.9068	1258.51	50.1281	1258.51	42.7075	1258.51	51.6613	1258.51	32.3829
1256.76	62.8237	1256.76	16.5992	1256.76	25.6057	1256.76	29.775	1256.76	-10.2241	1256.76	2.73303	1256.82	27.432	1256.82	12.6328	1256.82	119.337	1256.82	59.45	1256.82	-13.256	1256.82	-6.08062	1256.82	31.4317	1256.82	44.8005	1256.82	55.8454	1256.82	44.7502	1256.82	58.8641	1256.82	31.0597
1255.08	-15.7859	1255.08	15.985	1255.08	-21.643	1255.08	29.0767	1255.08	-18.7171	1255.08	2.81797	1255.14	34.1109	1255.14	12.6804	1255.14	56.054	1255.14	58.2617	1255.14	21.2652	1255.14	-5.44394	1255.14	99.1255	1255.14	45.8542	1255.14	17.8342	1255.14	46.3161	1255.14	0.47549	1255.14	29.8556
1253.39	24.2901	1253.39	15.3387	1253.39	51.3416	1253.39	28.375	1253.39	44.602	1253.39	2.90206	1253.45	76.6959	1253.45	12.6881	1253.45	78.6691	1253.45	57.0758	1253.45	143.214	1253.45	-4.88756	1253.45	60.6221	1253.45	44.9541	1253.45	70.3906	1253.45	46.9448	1253.45	13.9284	1253.45	28.9589
1251.71	-21.5021	1251.71	14.6765	1251.71	44.686	1251.71	27.6569	1251.71	18.9157	1251.71	2.98771	1251.77	77.1187	1251.77	12.655	1251.77	63.8165	1251.77	55.8945	1251.77	-0.24397	1251.77	-4.41346	1251.77	39.3043	1251.77	42.3039	1251.77	43.3169	1251.77	46.2903	1251.77	57.0318	1251.77	28.5104
1250.02	23.2345	1250.02	14.0209	1250.02	-35.315	1250.02	26.9118	1250.02	-48.9026	1250.02	3.07764	1250.08	7.31617	1250.08	12.5816	1250.08	48.9719	1250.08	54.7143	1250.08	-65.5968	1250.08	-4.02542	1250.08	57.0074	1250.08	38.4192	1250.08	24.0564	1250.08	44.2362	1250.08	9.6021	1250.08	28.5944
1248.34	52.346	1248.34	13.3946	1248.34	17.3336	1248.34	26.1351	1248.34	-7.48573	1248.34	3.17195	1248.4	71.7232	1248.4	12.4707	1248.4	-0.18842	1248.4	53.5336	1248.4	-17.0182	1248.4	-3.72654	1248.4	-7.99042	1248.4	34.0085	1248.4	51.6095	1248.4	40.9395	1248.4	48.0037	1248.4	29.2189
1246.65	6.56867	1246.65	12.8091	1246.65	-0.23711	1246.65	25.3271	1246.65	26.1049	1246.65	3.26751	1246.71	-1.16617	1246.71	12.3244	1246.71	62.9845	1246.71	52.3488	1246.71	-51.1211	1246.71	-3.52013	1246.71	33.1087	1246.71	29.8413	1246.71	86.948	1246.71	36.8289	1246.71	5.27375	1246.71	30.332
1244.96	21.6307	1244.96	12.2705	1244.96	24.304	1244.96	24.485	1244.96	16.0069	1244.96	3.36399	1245.03	-52.1889	1245.03	12.1475	1245.03	74.6696	1245.03	51.1612	1245.03	-58.6953	1245.03	-3.40483	1245.03	-17.8232	1245.03	26.5711	1245.03	16.2229	1245.03	32.5189	1245.03	35.8593	1245.03	31.834
1243.28	-22.5667	1243.28	11.7768	1243.28	-16.6532	1243.28	23.608	1243.28	37.0861	1243.28	3.46082	1243.34	69.8789	1243.34	11.9436	1243.34	145.599	1243.34	49.968	1243.34	-98.9955	1243.34	-3.37991	1243.34	13.9011	1243.34	24.6192	1243.34	23.4861	1243.34	28.6926	1243.34	47.7194	1243.34	33.6158
1241.59	-37.1287	1241.59	11.3185	1241.59	6.3165	1241.59	22.6948	1241.59	53.4718	1241.59	3.55824	1241.65	-26.3417	1241.65	11.7186	1241.65	7.61901	1241.65	48.7721	1241.65	66.4886	1241.65	-3.44192	1241.65	54.9631	1241.65	24.0692	1241.65	4.24521	1241.65	25.9376	1241.65	26.8382	1241.65	35.5701
1239.9	-3.37476	1239.9	10.8951	1239.9	43.2996	1239.9	21.7542	1239.9	-18.9918	1239.9	3.65314	1239.96	78.5242	1239.96	11.4768	1239.96	-41.4657	1239.96	47.5725	1239.96	-20.5617	1239.96	-3.58731	1239.96	81.9779	1239.96	24.6887	1239.96	2.15448	1239.96	24.6259	1239.96	38.6926	1239.96	37.6254
1238.21	8.54887	1238.21	10.5165	1238.21	24.171	1238.21	20.7939	1238.21	-38.455	1238.21	3.74262	1238.28	-22.3303	1238.28	11.2236	1238.28	38.7975	1238.28	46.3729	1238.28	-31.2113	1238.28	-3.81268	1238.28	-18.789	1238.28	25.9834	1238.28	34.342	1238.28	24.8199	1238.28	45.8657	1238.28	39.7441
1236.53	14.2314	1236.53	10.1909	1236.53	72.0327	1236.53	19.8252	1236.53	-47.0161	1236.53	3.82147	1236.59	38.8711	1236.59	10.9657	1236.59	84.7583	1236.59	45.1812	1236.59	-13.8149	1236.59	-4.11231	1236.59	14.4575	1236.59	27.3257	1236.59	29.1275	1236.59	26.2614	1236.59	24.9946	1236.59	41.9191
1234.84	27.6968	1234.84	9.92882	1234.84	12.4078	1234.84	18.8556	1234.84	42.5365	1234.84	3.88422	1234.9	-61.9285	1234.9	10.7071	1234.9	93.3209	1234.9	44.0019	1234.9	47.1957	1234.9	-4.48412	1234.9	33.6697	1234.9	28.1259	1234.9	5.22443	1234.9	28.4462	1234.9	53.9693	1234.9	44.1692
1233.15	10.0098	1233.15	9.74691	1233.15	41.5605	1233.15	17.8948	1233.15	35.4991	1233.15	3.92935	1233.21	-24.1008	1233.21	10.4532	1233.21	67.628	1233.21	42.8433	1233.21	14.2271	1233.21	-4.91991	1233.21	10.8305	1233.21	27.9439	1233.21	46.7291	1233.21	30.7339	1233.21	26.8748	1233.21	46.5011
1231.46	34.3612	1231.46	9.64472	1231.46	-38.2741	1231.46	16.9459	1231.46	-4.348	1231.46	3.95692	1231.52	51.0721	1231.52	10.2079	1231.52	-9.42497	1231.52	41.7073	1231.52	-36.444	1231.52	-5.41246	1231.52	39.3717	1231.52	26.6077	1231.52	60.1923	1231.52	32.5141	1231.52	55.8336	1231.52	48.8991
1229.77	-8.22484	1229.77	9.61084	1229.77	9.54821	1229.77	16.0188	1229.77	32.6079	1229.77	3.9675	1229.83	-21.6469	1229.83	9.97601	1229.83	-66.2097	1229.83	40.5951	1229.83	85.6719	1229.83	-5.94966	1229.83	86.5742	1229.83	24.2234	1229.83	26.9556	1229.83	33.3383	1229.83	69.2139	1229.83	51.2948
1228.08	-43.0166	1228.08	9.63288	1228.08	-15.7876	1228.08	15.1218	1228.08	-0.48525	1228.08	3.96198	1228.14	28.5962	1228.14	9.76264	1228.14	-32.7134	1228.14	39.5091	1228.14	-8.55255	1228.14	-6.5174	1228.14	9.27	1228.14	21.1392	1228.14	26.4102	1228.14	33.0172	1228.14	68.5829	1228.14	53.5597
1226.39	3.36214	1226.39	9.69773	1226.39	13.3347	1226.39	14.2556	1226.39	-22.6845	1226.39	3.94234	1226.45	22.8111	1226.45	9.57042	1226.45	-73.9047	1226.45	38.4479	1226.45	-51.3931	1226.45	-7.10542	1226.45	0.44893	1226.45	17.8791	1226.45	42.9761	1226.45	31.6606	1226.45	47.7262	1226.45	55.5269
1224.7	3.44704	1224.7	9.79929	1224.7	-53.9906	1224.7	13.4234	1224.7	-40.2186	1224.7	3.91521	1224.76	-38.9633	1224.76	9.40084	1224.76	-9.30907	1224.76	37.4157	1224.76	16.2223	1224.76	-7.69916	1224.76	-30.1446	1224.76	15.008	1224.76	19.0944	1224.76	29.6217	1224.76	59.5407	1224.76	57.0063
1223.01	9.74753	1223.01	9.93419	1223.01	26.437	1223.01	12.6304	1223.01	19.9947	1223.01	3.88744	1223.07	-10.5193	1223.07	9.25434	1223.07	27.2687	1223.07	36.4153	1223.07	40.2709	1223.07	-8.28479	1223.07	-3.19145	1223.07	13.0488	1223.07	48.0924	1223.07	27.4106	1223.07	29.3627	1223.07	57.8416
1221.32	30.033	1221.32	10.1045	1221.32	22.8745	1221.32	11.8793	1221.32	-37.984	1221.32	3.86653	1221.38	14.8031	1221.38	9.13136	1221.38	-13.9003	1221.38	35.4531	1221.38	30.1104	1221.38	-8.84771	1221.38	70.388	1221.38	12.3769	1221.38	13.3345	1221.38	25.5502	1221.38	66.0479	1221.38	57.9459
1219.62	33.2064	1219.62	10.3262	1219.62	16.2022	1219.62	11.1704	1219.62	-22.8952	1219.62	3.85841	1219.68	30.7886	1219.68	9.03138	1219.68	-13.0837	1219.68	34.5351	1219.68	5.97005	1219.68	-9.37855	1219.68	-38.208	1219.68	13.1894	1219.68	9.67702	1219.68	24.4596	1219.68	59.1938	1219.68	57.3496
1217.93	27.0515	1217.93	10.6131	1217.93	39.0556	1217.93	10.5071	1217.93	15.4854	1217.93	3.86591	1217.99	-37.1472	1217.99	8.95294	1217.99	17.263	1217.99	33.6678	1217.99	-43.018	1217.99	-9.86935	1217.99	70.7347	1217.99	15.4831	1217.99	38.654	1217.99	24.3533	1217.99	41.4642	1217.99	56.2081
1216.24	2.25025	1216.24	10.9735	1216.24	33.9308	1216.24	9.89073	1216.24	16.2286	1216.24	3.89112	1216.3	34.7743	1216.3	8.89417	1216.3	114.403	1216.3	32.8522	1216.3	35.4178	1216.3	-10.3154	1216.3	22.7084	1216.3	19.1008	1216.3	8.57825	1216.3	25.2181	1216.3	76.5643	1216.3	54.8015
1214.54	28.7139	1214.54	11.4107	1214.54	17.9327	1214.54	9.32925	1214.54	-20.5346	1214.54	3.93443	1214.61	24.3401	1214.61	8.85225	1214.61	-21.49	1214.61	32.0887	1214.61	40.8191	1214.61	-10.7112	1214.61	-28.405	1214.61	23.7525	1214.61	22.0068	1214.61	26.8251	1214.61	100.775	1214.61	53.475
1212.85	7.02076	1212.85	11.9359	1212.85	22.1271	1212.85	8.82495	1212.85	23.4607	1212.85	3.99634	1212.91	17.0168	1212.91	8.8244	1212.91	122.21	1212.91	31.3753	1212.91	-1.9184	1212.91	-11.0511	1212.91	10.5729	1212.91	29.0805	1212.91	32.3221	1212.91	28.8089	1212.91	53.5373	1212.91	52.5744
1211.16	39.6732	1211.16	12.5554	1211.16	-32.6814	1211.16	8.37787	1211.16	59.6633	1211.16	4.07868	1211.22	-18.2494	1211.22	8.80808	1211.22	37.6161	1211.22	30.7113	1211.22	-77.2368	1211.22	-11.3297	1211.22	44.8736	1211.22	34.7031	1211.22	16.2375	1211.22	30.7635	1211.22	18.7407	1211.22	52.3637
1209.46	16.425	1209.46	13.2493	1209.46	30.5021	1209.46	7.9844	1209.46	-1.9491	1209.46	4.1875	1209.52	38.0828	1209.52	8.80144	1209.52	32.2259	1209.52	30.0953	1209.52	170.351	1209.52	-11.543	1209.52	40.3494	1209.52	40.2618	1209.52	12.5765	1209.52	32.3409	1209.52	18.1074	1209.52	52.959
1207.77	30.4295	1207.77	13.9703	1207.77	3.64478	1207.77	7.64094	1207.77	37.3259	1207.77	4.32554	1207.83	46.2819	1207.83	8.80238	1207.83	73.4001	1207.83	29.525	1207.83	-12.0441	1207.83	-11.6896	1207.83	69.9684	1207.83	45.4416	1207.83	72.5444	1207.83	33.3134	1207.83	23.6813	1207.83	54.2853
1206.07	-14.5367	1206.07	14.6806	1206.07	9.37931	1206.07	7.34029	1206.07	-41.342	1206.07	4.49079	1206.13	-10.6883	1206.13	8.81154	1206.13	81.9739	1206.13	29.0013	1206.13	-140.049	1206.13	-11.7688	1206.13	68.5396	1206.13	50.0228	1206.13	79.7309	1206.13	33.6176	1206.13	83.5555	1206.13	56.1005
1204.38	35.1362	1204.38	15.3564	1204.38	55.4398	1204.38	7.07668	1204.38	7.21308	1204.38	4.67972	1204.44	48.7085	1204.44	8.82772	1204.44	-84.7405	1204.44	28.5232	1204.44	-44.6176	1204.44	-11.7827	1204.44	31.4315	1204.44	53.878	1204.44	40.3764	1204.44	33.3314	1204.44	73.5972	1204.44	58.0423
1202.68	-57.8976	1202.68	15.9816	1202.68	23.934	1202.68	6.84322	1202.68	3.00965	1202.68	4.88789	1202.74	-37.7031	1202.74	8.85068	1202.74	61.8964	1202.74	28.0874	1202.74	-59.3356	1202.74	-11.735	1202.74	93.5922	1202.74	56.999	1202.74	-9.8182	1202.74	32.6402	1202.74	63.6416	1202.74	59.7319
1200.99	75.4818	1200.99	16.5309	1200.99	25.0005	1200.99	6.63515	1200.99	-2.75607	1200.99	5.11073	1201.05	63.5384	1201.05	8.8811	1201.05	41.0155	1201.05	27.6904	1201.05	73.2578	1201.05	-11.6314	1201.05	36.334	1201.05	59.4759	1201.05	20.6359	1201.05	31.7722	1201.05	80.0485	1201.05	60.8722
1199.29	22.7763	1199.29	17.0056	1199.29	-37.4932	1199.29	6.44447	1199.29	5.42415	1199.29	5.34591	1199.35	48.4711	1199.35	8.92161	1199.35	65.1003	1199.35	27.3271	1199.35	-88.7375	1199.35	-11.4764	1199.35	50.4062	1199.35	61.4961	1199.35	30.9225	1199.35	30.9578	1199.35	70.0934	1199.35	61.3496
1197.59	-2.01357	1197.59	17.4123	1197.59	-56.5668	1197.59	6.26397	1197.59	19.7893	1197.59	5.5952	1197.65	-37.5554	1197.65	8.97284	1197.65	42.6819	1197.65	26.9938	1197.65	-131.319	1197.65	-11.2757	1197.65	75.3188	1197.65	63.2786	1197.65	7.1069	1197.65	30.3822	1197.65	47.7428	1197.65	61.2653
1195.89	16.5887	1195.89	17.7511	1195.89	-33.7987	1195.89	6.08795	1195.89	3.14754	1195.89	5.86161	1195.96	-69.658	1195.96	9.03451	1195.96	-13.8123	1195.96	26.6874	1195.96	-0.33332	1195.96	-11.034	1195.96	24.2937	1195.96	65.0301	1195.96	51.4781	1195.96	30.1821	1195.96	53.2918	1195.96	60.9267
1194.2	-17.492	1194.2	18.0214	1194.2	23.0373	1194.2	5.91357	1194.2	1.99352	1194.2	6.14465	1194.26	14.4349	1194.26	9.10617	1194.26	14.9238	1194.26	26.4061	1194.26	-1.07899	1194.26	-10.7527	1194.26	95.6709	1194.26	66.8817	1194.26	7.52725	1194.26	30.4528	1194.26	38.6982	1194.26	60.7685
1192.5	46.0114	1192.5	18.2373	1192.5	55.0646	1192.5	5.74039	1192.5	-44.7955	1192.5	6.44211	1192.56	-37.8075	1192.56	9.18663	1192.56	-32.2408	1192.56	26.1481	1192.56	122.085	1192.56	-10.4336	1192.56	58.5989	1192.56	68.8404	1192.56	61.1688	1192.56	31.2676	1192.56	81.4152	1192.56	61.2345
1190.8	11.9293	1190.8	18.4246	1190.8	-24.4127	1190.8	5.57141	1190.8	22.0674	1190.8	6.7565	1190.86	18.3502	1190.86	9.27582	1190.86	-26.736	1190.86	25.9139	1190.86	-22.6842	1190.86	-10.0759	1190.86	105.156	1190.86	70.7724	1190.86	57.4922	1190.86	32.6966	1190.86	63.7219	1190.86	62.6516
1189.1	36.6853	1189.1	18.6014	1189.1	10.7016	1189.1	5.40718	1189.1	-11.7386	1189.1	7.0865	1189.16	-26.1475	1189.16	9.37148	1189.16	96.4252	1189.16	25.7025	1189.16	50.8987	1189.16	-9.68301	1189.16	95.9588	1189.16	72.4107	1189.16	16.6614	1189.16	34.8068	1189.16	72.3531	1189.16	65.123
1187.4	16.5414	1187.4	18.771	1187.4	4.00829	1187.4	5.24531	1187.4	31.8441	1187.4	7.42389	1187.46	8.30652	1187.46	9.46993	1187.46	44.6371	1187.46	25.5108	1187.46	-59.7288	1187.46	-9.26013	1187.46	26.4011	1187.46	73.4202	1187.46	39.3057	1187.46	37.6541	1187.46	53.1195	1187.46	68.491
1185.7	2.5918	1185.7	18.9326	1185.7	20.5262	1185.7	5.08447	1185.7	-12.8075	1185.7	7.76026	1185.76	18.1388	1185.76	9.56745	1185.76	-86.0423	1185.76	25.3352	1185.76	-173.397	1185.76	-8.81163	1185.76	80.6652	1185.76	73.4783	1185.76	10.8741	1185.76	41.2562	1185.76	74.126	1185.76	72.3645
1184	-29.7296	1184	19.0802	1184	-4.73645	1184	4.92312	1184	47.747	1184	8.08412	1184.06	0.21222	1184.06	9.66053	1184.06	-27.9197	1184.06	25.1719	1184.06	-106.003	1184.06	-8.34135	1184.06	48.2672	1184.06	72.3682	1184.06	64.4483	1184.06	45.5613	1184.06	44.0687	1184.06	76.2172
1182.3	46.2046	1182.3	19.2047	1182.3	22.5973	1182.3	4.75659	1182.3	-9.29173	1182.3	8.38363	1182.36	-2.21355	1182.36	9.7467	1182.36	-2.30214	1182.36	25.0184	1182.36	-10.7945	1182.36	-7.84895	1182.36	99.4032	1182.36	70.0609	1182.36	29.834	1182.36	50.4281	1182.36	57.3312	1182.36	79.5295
1180.6	12.3103	1180.6	19.3068	1180.6	-42.8654	1180.6	4.58313	1180.6	-25.9935	1180.6	8.654	1180.66	-43.29	1180.66	9.82428	1180.66	119.181	1180.66	24.8716	1180.66	95.2009	1180.66	-7.33784	1180.66	70.103	1180.66	66.747	1180.66	30.8005	1180.66	55.6158	1180.66	104.607	1180.66	81.9261
1178.9	-15.3876	1178.9	19.4013	1178.9	-23.2709	1178.9	4.40075	1178.9	57.4172	1178.9	8.89598	1178.96	-95.163	1178.96	9.89447	1178.96	81.3728	1178.96	24.7294	1178.96	57.3742	1178.96	-6.81295	1178.96	88.7404	1178.96	62.8382	1178.96	85.8761	1178.96	60.8111	1178.96	164.228	1178.96	83.287
1177.2	35.753	1177.2	19.507	1177.2	-12.9618	1177.2	4.2075	1177.2	-6.05949	1177.2	9.1105	1177.26	21.7277	1177.26	9.96045	1177.26	55.9494	1177.26	24.5908	1177.26	31.9343	1177.26	-6.28126	1177.26	47.0859	1177.26	58.9043	1177.26	55.9135	1177.26	65.6696	1177.26	78.5275	1177.26	83.781
1175.5	54.416	1175.5	19.6392	1175.5	49.8807	1175.5	4.00684	1175.5	26.2905	1175.5	9.29436	1175.56	40.2792	1175.56	10.0264	1175.56	5.8142	1175.56	24.4546	1175.56	-81.5734	1175.56	-5.75314	1175.56	53.3533	1175.56	55.5747	1175.56	107.866	1175.56	69.8738	1175.56	90.2202	1175.56	83.82
1173.79	56.0754	1173.79	19.8044	1173.79	-26.3555	1173.79	3.80692	1173.79	-3.18266	1173.79	9.44564	1173.86	-38.5125	1173.86	10.0969	1173.86	-56.6565	1173.86	24.3175	1173.86	-147.131	1173.86	-5.23581	1173.86	65.7946	1173.86	53.4246	1173.86	82.5436	1173.86	73.1929	1173.86	50.9212	1173.86	83.944
1172.09	26.8383	1172.09	20.0071	1172.09	-39.2306	1172.09	3.61971	1172.09	-11.0295	1172.09	9.56547	1172.15	-47.7598	1172.15	10.1755	1172.15	23.5394	1172.15	24.1773	1172.15	15.9523	1172.15	-4.73565	1172.15	-6.72722	1172.15	52.8609	1172.15	77.3119	1172.15	75.5222	1172.15	59.5225	1172.15	84.6629
1170.39	22.32	1170.39	20.2341	1170.39	34.3773	1170.39	3.45561	1170.39	59.8739	1170.39	9.66008	1170.45	52.6421	1170.45	10.2642	1170.45	38.2152	1170.45	24.0316	1170.45	-31.0568	1170.45	-4.25676	1170.45	81.3882	1170.45	54.0583	1170.45	68.9927	1170.45	76.9074	1170.45	77.3845	1170.45	86.3145
1168.69	27.0645	1168.69	20.4484	1168.69	16.8571	1168.69	3.32479	1168.69	8.76269	1168.69	9.74073	1168.75	40.2911	1168.75	10.365	1168.75	-75.2616	1168.75	23.8789	1168.75	-68.7759	1168.75	-3.80319	1168.75	33.5943	1168.75	56.9335	1168.75	49.8683	1168.75	77.5334	1168.75	68.99	1168.75	88.9661
1166.98	27.1731	1166.98	20.6292	1166.98	-5.28889	1166.98	3.23738	1166.98	31.7549	1166.98	9.82244	1167.04	1.70432	1167.04	10.4805	1167.04	-54.3919	1167.04	23.7185	1167.04	-58.6213	1167.04	-3.3767	1167.04	78.4361	1167.04	61.1717	1167.04	106.388	1167.04	77.687	1167.04	109.994	1167.04	92.3956
1165.28	25.7377	1165.28	20.7529	1165.28	-8.90897	1165.28	3.20049	1165.28	9.97297	1165.28	9.91792	1165.34	44.9267	1165.34	10.6145	1165.34	43.63	1165.34	23.5519	1165.34	37.9555	1165.34	-2.97596	1165.34	41.4616	1165.34	66.2983	1165.34	76.4578	1165.34	77.7035	1165.34	92.333	1165.34	96.1599
1163.57	16.5833	1163.57	20.793	1163.57	29.1284	1163.57	3.21434	1163.57	-39.5853	1163.57	10.0351	1163.63	61.9015	1163.63	10.7711	1163.63	87.6112	1163.63	23.3817	1163.63	4.89004	1163.63	-2.59903	1163.63	49.2473	1163.63	71.7577	1163.63	71.227	1163.63	77.8991	1163.63	96.2805	1163.63	99.7194
1161.87	25.9429	1161.87	20.7386	1161.87	-0.72663	1161.87	3.27308	1161.87	-7.37591	1161.87	10.179	1161.93	29.5057	1161.93	10.9537	1161.93	0.45351	1161.93	23.2096	1161.93	-140.764	1161.93	-2.24197	1161.93	98.6755	1161.93	77.0294	1161.93	33.6029	1161.93	78.5303	1161.93	149.587	1161.93	102.61
1160.16	2.91137	1160.16	20.592	1160.16	65.521	1160.16	3.37467	1160.16	-2.95057	1160.16	10.3502	1160.22	-12.1287	1160.22	11.1646	1160.22	99.9456	1160.22	23.0375	1160.22	-82.7743	1160.22	-1.9023	1160.22	138.826	1160.22	81.6829	1160.22	114.745	1160.22	79.7449	1160.22	121.13	1160.22	104.573
1158.46	-30.9082	1158.46	20.3539	1158.46	0.56243	1158.46	3.51726	1158.46	60.0498	1158.46	10.5448	1158.52	20.2645	1158.52	11.4068	1158.52	3.5734	1158.52	22.8678	1158.52	-20.1806	1158.52	-1.57695	1158.52	87.9845	1158.52	85.4442	1158.52	101.796	1158.52	81.5757	1158.52	101.935	1158.52	105.638
1156.75	-18.47	1156.75	20.0176	1156.75	11.1654	1156.75	3.69546	1156.75	5.85441	1156.75	10.7587	1156.81	23.3554	1156.81	11.6815	1156.81	92.2331	1156.81	22.7038	1156.81	-42.3939	1156.81	-1.26369	1156.81	74.1617	1156.81	88.2004	1156.81	68.8107	1156.81	83.938	1156.81	75.0409	1156.81	106.113
1155.04	17.9868	1155.04	19.5834	1155.04	-24.4714	1155.04	3.90447	1155.04	84.2144	1155.04	10.9827	1155.11	97.3387	1155.11	11.9911	1155.11	-1.00764	1155.11	22.5494	1155.11	-121.739	1155.11	-0.95889	1155.11	77.2947	1155.11	90.0155	1155.11	77.451	1155.11	86.6628	1155.11	111.345	1155.11	106.503
1153.34	84.5131	1153.34	19.0645	1153.34	6.16142	1153.34	4.14053	1153.34	6.71636	1153.34	11.2018	1153.4	-5.90766	1153.4	12.3361	1153.4	86.0736	1153.4	22.4082	1153.4	9.23569	1153.4	-0.65734	1153.4	103.537	1153.4	91.0853	1153.4	118.444	1153.4	89.5156	1153.4	122.979	1153.4	107.349
1151.63	35.4698	1151.63	18.4877	1151.63	-20.2193	1151.63	4.39722	1151.63	-34.0014	1151.63	11.4018	1151.69	44.9418	1151.69	12.7181	1151.69	-5.5796	1151.69	22.2823	1151.69	46.1853	1151.69	-0.35206	1151.69	57.3617	1151.69	91.7147	1151.69	68.5276	1151.69	92.2357	1151.69	66.8244	1151.69	109.077
1149.92	-2.77398	1149.92	17.8722	1149.92	64.2997	1149.92	4.66571	1149.92	46.9577	1149.92	11.5714	1149.98	88.0677	1149.98	13.1385	1149.98	-10.941	1149.98	22.1741	1149.98	100.063	1149.98	-0.03693	1149.98	92.833	1149.98	92.275	1149.98	84.859	1149.98	94.5668	1149.98	89.2413	1149.98	111.858
1148.21	-10.2077	1148.21	17.2267	1148.21	-5.1981	1148.21	4.93721	1148.21	-43.0469	1148.21	11.7049	1148.28	37.2456	1148.28	13.5996	1148.28	74.5467	1148.28	22.0877	1148.28	106.181	1148.28	0.29324	1148.28	74.392	1148.28	93.1632	1148.28	84.2435	1148.28	96.2851	1148.28	125.505	1148.28	115.558
1146.51	73.1853	1146.51	16.5539	1146.51	26.9365	1146.51	5.2018	1146.51	31.6972	1146.51	11.801	1146.57	44.9467	1146.57	14.0987	1146.57	-24.7335	1146.57	22.0288	1146.57	98.4494	1146.57	0.64391	1146.57	131.392	1146.57	94.7408	1146.57	117.495	1146.57	97.2164	1146.57	135.58	1146.57	119.76
1144.8	5.70581	1144.8	15.8755	1144.8	-30.2129	1144.8	5.44921	1144.8	-10.5758	1144.8	11.8612	1144.86	0.31401	1144.86	14.6358	1144.86	82.2704	1144.86	22.0049	1144.86	-10.8623	1144.86	1.0197	1144.86	108.329	1144.86	97.3059	1144.86	119.949	1144.86	97.269	1144.86	170.275	1144.86	123.888
1143.09	27.5008	1143.09	15.2152	1143.09	-22.7109	1143.09	5.67339	1143.09	50.2544	1143.09	11.8864	1143.15	-11.9848	1143.15	15.21	1143.15	141.526	1143.15	22.0255	1143.15	108.077	1143.15	1.42301	1143.15	129.898	1143.15	101.021	1143.15	102.395	1143.15	96.4385	1143.15	109.55	1143.15	127.36
1141.38	-7.63893	1141.38	14.6004	1141.38	-30.5983	1141.38	5.87412	1141.38	46.4321	1141.38	11.874	1141.44	-7.3562	1141.44	15.8207	1141.44	59.2207	1141.44	22.0981	1141.44	45.4116	1141.44	1.8573	1141.44	74.5333	1141.44	105.887	1141.44	94.079	1141.44	94.8294	1141.44	113.464	1141.44	129.762
1139.67	44.9031	1139.67	14.0541	1139.67	49.1853	1139.67	6.05311	1139.67	21.0664	1139.67	11.8219	1139.73	13.9811	1139.73	16.465	1139.73	109.231	1139.73	22.2276	1139.73	-22.6506	1139.73	2.32271	1139.73	89.9439	1139.73	111.713	1139.73	82.6893	1139.73	92.6504	1139.73	146.599	1139.73	130.966
1137.96	-27.1361	1137.96	13.5765	1137.96	-7.92351	1137.96	6.2103	1137.96	-36.5906	1137.96	11.7309	1138.02	33.7496	1138.02	17.1421	1138.02	-32.973	1138.02	22.4158	1138.02	-58.4771	1138.02	2.82129	1138.02	85.3537	1138.02	118.145	1138.02	59.0012	1138.02	90.2177	1138.02	138.198	1138.02	131.181
1136.25	-19.2036	1136.25	13.1654	1136.25	18.0093	1136.25	6.33847	1136.25	62.5778	1136.25	11.6029	1136.31	-6.44855	1136.31	17.8478	1136.31	31.8516	1136.31	22.6631	1136.31	-65.0699	1136.31	3.35428	1136.31	120.735	1136.31	124.692	1136.31	122.953	1136.31	87.9183	1136.31	102.127	1136.31	130.899
1134.54	47.1288	1134.54	12.8248	1134.54	-17.5524	1134.54	6.43258	1134.54	11.0612	1134.54	11.4451	1134.6	-26.6474	1134.6	18.5781	1134.6	10.5774	1134.6	22.9686	1134.6	-2.48523	1134.6	3.92425	1134.6	165.321	1134.6	130.822	1134.6	85.4307	1134.6	86.1751	1134.6	152.145	1134.6	130.766
1132.83	44.2771	1132.83	12.5679	1132.83	-30.0499	1132.83	6.49038	1132.83	-46.591	1132.83	11.2707	1132.89	-6.88312	1132.89	19.3309	1132.89	-19.9028	1132.89	23.3297	1132.89	90.8131	1132.89	4.53225	1132.89	162.247	1132.89	136.056	1132.89	84.8044	1132.89	85.3901	1132.89	132.988	1132.89	131.414
1131.11	9.16092	1131.11	12.4061	1131.11	20.4478	1131.11	6.51201	1131.11	32.5052	1131.11	11.0923	1131.17	-7.1015	1131.17	20.1048	1131.17	34.1374	1131.17	23.7399	1131.17	114.948	1131.17	5.17976	1131.17	119.227	1131.17	140.066	1131.17	70.3496	1131.17	85.8839	1131.17	113.839	1131.17	133.282
1129.4	6.31263	1129.4	12.3359	1129.4	-4.34246	1129.4	6.49738	1129.4	-40.5086	1129.4	10.9237	1129.46	0.3614	1129.46	20.8947	1129.46	-17.8292	1129.46	24.1897	1129.46	79.17	1129.46	5.86507	1129.46	110.016	1129.46	142.73	1129.46	80.4764	1129.46	87.8302	1129.46	139.241	1129.46	136.487
1127.69	14.2106	1127.69	12.3275	1127.69	-38.3393	1127.69	6.44259	1127.69	-61.2912	1127.69	10.778	1127.75	52.3535	1127.75	21.6998	1127.75	57.6945	1127.75	24.6721	1127.75	60.3146	1127.75	6.58781	1127.75	215.981	1127.75	144.175	1127.75	96.7396	1127.75	91.2253	1127.75	147.737	1127.75	140.79
1125.98	17.4963	1125.98	12.3453	1125.98	79.6732	1125.98	6.34614	1125.98	33.0718	1125.98	10.6678	1126.04	65.9397	1126.04	22.5154	1126.04	-9.59495	1126.04	25.1771	1126.04	1.55755	1126.04	7.34419	1126.04	159.152	1126.04	144.723	1126.04	86.8939	1126.04	95.8582	1126.04	111.705	1126.04	145.631
1124.26	-12.9911	1124.26	12.352	1124.26	-3.44554	1124.26	6.21413	1124.26	23.0051	1124.26	10.6048	1124.32	-30.9972	1124.32	23.3375	1124.32	65.902	1124.32	25.6957	1124.32	7.30357	1124.32	8.12926	1124.32	160.676	1124.32	144.814	1124.32	63.2368	1124.32	101.332	1124.32	161.645	1124.32	150.261
1122.55	-2.03501	1122.55	12.309	1122.55	-15.9392	1122.55	6.05462	1122.55	20.6026	1122.55	10.599	1122.61	10.2232	1122.61	24.1622	1122.61	-70.4042	1122.61	26.2189	1122.61	26.8727	1122.61	8.93624	1122.61	79.3269	1122.61	144.898	1122.61	148.546	1122.61	107.112	1122.61	153.246	1122.61	153.919
1120.83	11.9816	1120.83	12.1911	1120.83	20.669	1120.83	5.87721	1120.83	4.38213	1120.83	10.655	1120.89	22.274	1120.89	24.9829	1120.89	-28.669	1120.89	26.7355	1120.89	52.5784	1120.89	9.75889	1120.89	114.616	1120.89	145.317	1120.89	81.9232	1120.89	112.596	1120.89	158.658	1120.89	155.999
1119.12	27.5224	1119.12	11.9931	1119.12	34.2502	1119.12	5.69395	1119.12	18.8353	1119.12	10.7729	1119.18	55.7953	1119.18	25.7939	1119.18	-5.35859	1119.18	27.2372	1119.18	58.3322	1119.18	10.591	1119.18	168.296	1119.18	146.232	1119.18	161.052	1119.18	117.212	1119.18	207.016	1119.18	156.195
1117.4	-22.8908	1117.4	11.727	1117.4	26.3532	1117.4	5.51406	1117.4	11.8	1117.4	10.9567	1117.46	32.557	1117.46	26.5935	1117.46	13.3515	1117.46	27.7214	1117.46	-3.27475	1117.46	11.4276	1117.46	165.204	1117.46	147.613	1117.46	126.658	1117.46	120.517	1117.46	169.47	1117.46	154.567
1115.69	-10.9922	1115.69	11.4152	1115.69	7.72537	1115.69	5.34494	1115.69	44.6196	1115.69	11.208	1115.75	21.5959	1115.75	27.3757	1115.75	86.2764	1115.75	28.1818	1115.75	29.4469	1115.75	12.257	1115.75	145.248	1115.75	149.252	1115.75	139.81	1115.75	122.261	1115.75	136.54	1115.75	151.506
1113.97	70.7003	1113.97	11.0793	1113.97	2.90176	1113.97	5.19458	1113.97	52.8877	1113.97	11.5273	1114.04	-21.5505	1114.04	28.1389	1114.04	-39.0316	1114.04	28.6152	1114.04	-60.4588	1114.04	13.0735	1114.04	132.962	1114.04	150.878	1114.04	108.5	1114.04	122.454	1114.04	120.485	1114.04	147.654
1112.26	-57.6037	1112.26	10.7325	1112.26	54.78	1112.26	5.07105	1112.26	67.2693	1112.26	11.9118	1112.32	-24.8332	1112.32	28.8823	1112.32	83.9884	1112.32	29.021	1112.32	160.832	1112.32	13.8728	1112.32	149.797	1112.32	152.254	1112.32	103.256	1112.32	121.364	1112.32	184.128	1112.32	143.75
1110.54	40.9079	1110.54	10.3935	1110.54	2.44632	1110.54	4.97966	1110.54	8.08893	1110.54	12.3548	1110.6	77.6072	1110.6	29.604	1110.6	41.4789	1110.6	29.3988	1110.6	-30.1184	1110.6	14.6476	1110.6	177.348	1110.6	153.267	1110.6	133.253	1110.6	119.473	1110.6	114.44	1110.6	140.467
1108.82	42.8653	1108.82	10.0905	1108.82	-14.6334	1108.82	4.92224	1108.82	36.2382	1108.82	12.8511	1108.88	-28.3301	1108.88	30.3026	1108.88	-1.00885	1108.88	29.7496	1108.88	87.9904	1108.88	15.388	1108.88	203.352	1108.88	153.982	1108.88	115.748	1108.88	117.408	1108.88	86.142	1108.88	138.289
1107.11	12.6563	1107.11	9.85849	1107.11	-34.7704	1107.11	4.89854	1107.11	-12.2116	1107.11	13.3949	1107.17	-4.04203	1107.17	30.9764	1107.17	-57.2585	1107.17	30.0728	1107.17	-23.9053	1107.17	16.0832	1107.17	117.542	1107.17	154.624	1107.17	113.565	1107.17	115.824	1107.17	134.431	1107.17	137.427
1105.39	-20.6065	1105.39	9.72691	1105.39	62.9997	1105.39	4.90678	1105.39	-7.06	1105.39	13.9833	1105.45	-37.9488	1105.45	31.6232	1105.45	-58.3584	1105.45	30.3673	1105.45	-20.9223	1105.45	16.7239	1105.45	146.606	1105.45	155.504	1105.45	99.1326	1105.45	115.288	1105.45	184.227	1105.45	137.807
1103.67	15.0283	1103.67	9.69998	1103.67	53.5658	1103.67	4.94183	1103.67	-3.56808	1103.67	14.6111	1103.73	-45.8179	1103.73	32.242	1103.73	23.206	1103.73	30.6319	1103.73	73.8634	1103.73	17.3042	1103.73	157.283	1103.73	156.904	1103.73	136.752	1103.73	116.171	1103.73	139.09	1103.73	139.127
1101.95	42.9896	1101.95	9.77551	1101.95	-30.8561	1101.95	4.9949	1101.95	39.4306	1101.95	15.2685	1102.01	-35.318	1102.01	32.8318	1102.01	14.4393	1102.01	30.865	1102.01	58.4066	1102.01	17.8206	1102.01	163.362	1102.01	158.957	1102.01	105.483	1102.01	118.571	1102.01	138.354	1102.01	140.948
1100.23	29.6212	1100.23	9.95449	1100.23	14.8173	1100.23	5.05275	1100.23	-50.7214	1100.23	15.9405	1100.29	31.52	1100.29	33.3939	1100.29	-46.3452	1100.29	31.0681	1100.29	-45.8004	1100.29	18.272	1100.29	122.003	1100.29	161.576	1100.29	106.358	1100.29	122.295	1100.29	136.088	1100.29	142.816
1098.51	13.1942	1098.51	10.2256	1098.51	31.4046	1098.51	5.10332	1098.51	-52.1176	1098.51	16.6125	1098.58	49.192	1098.58	33.9306	1098.58	6.10355	1098.58	31.2439	1098.58	-55.1216	1098.58	18.657	1098.58	166.327	1098.58	164.447	1098.58	133.239	1098.58	126.896	1098.58	152.179	1098.58	144.362
1096.79	-18.5231	1096.79	10.5725	1096.79	-40.7256	1096.79	5.13613	1096.79	36.7103	1096.79	17.2726	1096.86	14.8531	1096.86	34.4447	1096.86	24.8822	1096.86	31.3938	1096.86	-6.38604	1096.86	18.9729	1096.86	160.156	1096.86	167.099	1096.86	121.869	1096.86	131.761	1096.86	136.143	1096.86	145.381
1095.07	27.7514	1095.07	10.9835	1095.07	-2.96067	1095.07	5.14454	1095.07	-38.1237	1095.07	17.9138	1095.14	79.9217	1095.14	34.9368	1095.14	57.4179	1095.14	31.5182	1095.14	-138.929	1095.14	19.2151	1095.14	175.395	1095.14	169.028	1095.14	148.731	1095.14	136.235	1095.14	124.701	1095.14	145.845
1093.36	31.1974	1093.36	11.4546	1093.36	13.04	1093.36	5.12464	1093.36	23.1205	1093.36	18.5317	1093.42	68.5219	1093.42	35.4106	1093.42	6.70457	1093.42	31.6188	1093.42	-156.872	1093.42	19.3807	1093.42	219.669	1093.42	169.875	1093.42	157.235	1093.42	139.772	1093.42	183.583	1093.42	145.895
1091.63	62.1467	1091.63	11.9811	1091.63	1.51436	1091.63	5.07507	1091.63	17.0779	1091.63	19.1273	1091.7	83.1097	1091.7	35.8679	1091.7	50.2578	1091.7	31.6991	1091.7	3.9843	1091.7	19.4694	1091.7	175.274	1091.7	169.543	1091.7	135.165	1091.7	142.045	1091.7	155.32	1091.7	145.781
1089.91	-45.9726	1089.91	12.549	1089.91	-5.42333	1089.91	4.99304	1089.91	23.2502	1089.91	19.6931	1089.97	33.5127	1089.97	36.3094	1089.97	-7.03723	1089.97	31.7635	1089.97	121.931	1089.97	19.4844	1089.97	173.682	1089.97	168.284	1089.97	120.744	1089.97	143.029	1089.97	124.012	1089.97	145.794
1088.19	-22.666	1088.19	13.1432	1088.19	13.6092	1088.19	4.878	1088.19	26.353	1088.19	20.2246	1088.25	29.7668	1088.25	36.7359	1088.25	-31.4677	1088.25	31.8174	1088.25	-21.214	1088.25	19.4307	1088.25	179.727	1088.25	166.674	1088.25	167.436	1088.25	143.011	1088.25	140.075	1088.25	146.207
1086.47	22.0078	1086.47	13.7521	1086.47	31.0999	1086.47	4.73298	1086.47	-77.4705	1086.47	20.7212	1086.53	85.5912	1086.53	37.1479	1086.53	38.4722	1086.53	31.8668	1086.53	4.0575	1086.53	19.3136	1086.53	170.493	1086.53	165.489	1086.53	156.066	1086.53	142.522	1086.53	146.967	1086.53	147.225
1084.75	-11.22	1084.75	14.3604	1084.75	-32.3518	1084.75	4.56413	1084.75	9.6164	1084.75	21.1839	1084.81	89.4695	1084.81	37.5459	1084.81	106.321	1084.81	31.9175	1084.81	-14.9583	1084.81	19.1372	1084.81	94.0726	1084.81	165.535	1084.81	153.862	1084.81	142.229	1084.81	147.745	1084.81	148.981
1083.02	38.0022	1083.02	14.9504	1083.02	-24.0259	1083.02	4.37438	1083.02	41.693	1083.02	21.6181	1083.09	111.666	1083.09	37.9287	1083.09	18.4228	1083.09	31.9747	1083.09	22.5261	1083.09	18.9071	1083.09	153.557	1083.09	167.423	1083.09	118.071	1083.09	142.77	1083.09	140.888	1083.09	151.53
1081.3	20.0405	1081.3	15.5071	1081.3	-76.7595	1081.3	4.16358	1081.3	-20.887	1081.3	22.0335	1081.36	19.3782	1081.36	38.2966	1081.36	58.7773	1081.36	32.0433	1081.36	-19.3687	1081.36	18.6291	1081.36	168.749	1081.36	171.409	1081.36	146.401	1081.36	144.603	1081.36	181.349	1081.36	154.883
1079.58	-17.755	1079.58	16.0192	1079.58	65.8497	1079.58	3.93217	1079.58	27.9453	1079.58	22.4386	1079.64	-8.77908	1079.64	38.6513	1079.64	59.4396	1079.64	32.1253	1079.64	-15.4589	1079.64	18.31	1079.64	151.886	1079.64	177.304	1079.64	153.352	1079.64	147.888	1079.64	140.913	1079.64	159.032
1077.85	-6.71879	1077.85	16.4731	1077.85	39.0455	1077.85	3.68595	1077.85	96.5777	1077.85	22.8411	1077.91	68.344	1077.91	38.993	1077.91	72.3092	1077.91	32.2206	1077.91	-31.3775	1077.91	17.9592	1077.91	235.719	1077.91	184.496	1077.91	137.414	1077.91	152.434	1077.91	153.891	1077.91	163.957
1076.13	-20.0963	1076.13	16.8707	1076.13	-33.5083	1076.13	3.43501	1076.13	46.1971	1076.13	23.244	1076.19	79.8468	1076.19	39.322	1076.19	101.955	1076.19	32.3299	1076.19	-21.3551	1076.19	17.5891	1076.19	192.915	1076.19	192.083	1076.19	112.331	1076.19	157.72	1076.19	162.287	1076.19	169.624
1074.4	3.12616	1074.4	17.2461	1074.4	11.3861	1074.4	3.18658	1074.4	65.9748	1074.4	23.6501	1074.47	50.1689	1074.47	39.6357	1074.47	27.8936	1074.47	32.4547	1074.47	45.8989	1074.47	17.2125	1074.47	203.499	1074.47	199.095	1074.47	140.63	1074.47	163.012	1074.47	184.402	1074.47	175.96
1072.68	75.1202	1072.68	17.626	1072.68	-82.4801	1072.68	2.94658	1072.68	53.7166	1072.68	24.0621	1072.74	55.5677	1072.74	39.9312	1072.74	40.7679	1072.74	32.5953	1072.74	35.4523	1072.74	16.8407	1072.74	207.977	1072.74	204.707	1072.74	216.177	1072.74	167.501	1072.74	185.16	1072.74	182.814
1070.95	9.89559	1070.95	18.0086	1070.95	-5.59576	1070.95	2.72009	1070.95	47.5503	1070.95	24.4811	1071.02	27.4324	1071.02	40.2043	1071.02	44.4952	1071.02	32.7511	1071.02	145.429	1071.02	16.4833	1071.02	227.694	1071.02	208.43	1071.02	183.467	1071.02	170.485	1071.02	199.636	1071.02	189.917
1069.23	5.65257	1069.23	18.3785	1069.23	54.893	1069.23	2.51609	1069.23	53.5669	1069.23	24.9082	1069.29	92.2652	1069.29	40.4517	1069.29	68.0327	1069.29	32.9228	1069.29	42.0194	1069.29	16.1458	1069.29	207.778	1069.29	210.223	1069.29	216.298	1069.29	171.523	1069.29	180.578	1069.29	196.883
1067.5	89.7716	1067.5	18.718	1067.5	9.90948	1067.5	2.34203	1067.5	30.6231	1067.5	25.3458	1067.56	93.0792	1067.56	40.6689	1067.56	93.0851	1067.56	33.1119	1067.56	-14.1077	1067.56	15.8316	1067.56	216.816	1067.56	210.454	1067.56	185.124	1067.56	170.526	1067.56	207.233	1067.56	203.211
1065.78	29.1806	1065.78	19.0149	1065.78	-16.7776	1065.78	2.20446	1065.78	1.58626	1065.78	25.7915	1065.84	-26.4411	1065.84	40.8522	1065.84	80.0495	1065.84	33.3193	1065.84	121.721	1065.84	15.5402	1065.84	198.429	1065.84	209.78	1065.84	161.578	1065.84	167.78	1065.84	223.213	1065.84	208.347
1064.05	-26.774	1064.05	19.2543	1064.05	41.8246	1064.05	2.10999	1064.05	22.806	1064.05	26.2447	1064.11	88.6132	1064.11	40.997	1064.11	54.8389	1064.11	33.5448	1064.11	32.1114	1064.11	15.2687	1064.11	190.709	1064.11	208.944	1064.11	160.885	1064.11	163.883	1064.11	204.159	1064.11	211.764
1062.32	19.3018	1062.32	19.4172	1062.32	9.04918	1062.32	2.06418	1062.32	94.2487	1062.32	26.7044	1062.38	81.8136	1062.38	41.0989	1062.38	162.102	1062.38	33.7857	1062.38	0.40397	1062.38	15.0133	1062.38	205.828	1062.38	208.554	1062.38	144.966	1062.38	159.623	1062.38	210.994	1062.38	213.064
1060.59	28.8202	1060.59	19.4828	1060.59	18.9054	1060.59	2.06732	1060.59	21.0432	1060.59	27.1642	1060.65	97.8476	1060.65	41.1531	1060.65	121.667	1060.65	34.0367	1060.65	116.37	1060.65	14.7712	1060.65	240.725	1060.65	208.912	1060.65	121.441	1060.65	155.815	1060.65	236.091	1060.65	212.065
1058.87	32.2445	1058.87	19.4425	1058.87	5.92909	1058.87	2.11466	1058.87	43.7351	1058.87	27.6134	1058.93	53.0008	1058.93	41.1597	1058.93	73.6429	1058.93	34.293	1058.93	-75.1187	1058.93	14.5437	1058.93	191.903	1058.93	209.926	1058.93	140.537	1058.93	153.145	1058.93	218.564	1058.93	208.864
1057.14	73.7002	1057.14	19.2874	1057.14	14.2569	1057.14	2.20312	1057.14	19.241	1057.14	28.0353	1057.2	5.13114	1057.2	41.1185	1057.2	-0.2209	1057.2	34.5461	1057.2	97.1187	1057.2	14.3327	1057.2	185.702	1057.2	211.149	1057.2	139.843	1057.2	152.047	1057.2	214.737	1057.2	203.845
1055.41	5.6128	1055.41	19.0087	1055.41	51.4798	1055.41	2.33405	1055.41	31.2546	1055.41	28.411	1055.47	40.9449	1055.47	41.0307	1055.47	105.444	1055.47	34.7877	1055.47	130.861	1055.47	14.1389	1055.47	219.052	1055.47	211.911	1055.47	174.135	1055.47	152.64	1055.47	186.572	1055.47	197.644
1053.68	28.8001	1053.68	18.6098	1053.68	-1.04089	1053.68	2.50773	1053.68	81.2724	1053.68	28.7205	1053.74	46.3264	1053.74	40.8968	1053.74	77.236	1053.74	35.01	1053.74	114.409	1053.74	13.9649	1053.74	250.863	1053.74	211.518	1053.74	184.077	1053.74	154.732	1053.74	199.481	1053.74	191.047
1051.95	-8.84406	1051.95	18.0803	1051.95	-7.9271	1051.95	2.71788	1051.95	-23.8263	1051.95	28.9437	1052.01	92.7551	1052.01	40.7189	1052.01	50.5616	1052.01	35.2071	1052.01	55.4	1052.01	13.8133	1052.01	191.43	1052.01	209.459	1052.01	146.879	1052.01	157.885	1052.01	181.972	1052.01	184.869
1050.22	-11.5136	1050.22	17.42	1050.22	11.0277	1050.22	2.9556	1050.22	88.4845	1050.22	29.0661	1050.28	139.162	1050.28	40.4986	1050.28	-29.3016	1050.28	35.374	1050.28	-23.337	1050.28	13.6857	1050.28	244.509	1050.28	205.551	1050.28	158.34	1050.28	161.513	1050.28	207.033	1050.28	179.81
1048.49	81.5588	1048.49	16.6304	1048.49	-0.42194	1048.49	3.21182	1048.49	10.833	1048.49	29.0823	1048.55	29.0137	1048.55	40.2374	1048.55	0.29652	1048.55	35.5067	1048.55	128.97	1048.55	13.5823	1048.55	186.619	1048.55	200.008	1048.55	142.438	1048.55	165.008	1048.55	122.66	1048.55	176.351
1046.76	34.802	1046.76	15.713	1046.76	-11.8673	1046.76	3.47681	1046.76	-38.426	1046.76	28.9905	1046.82	87.5686	1046.82	39.9354	1046.82	-15.6982	1046.82	35.6031	1046.82	53.4382	1046.82	13.5014	1046.82	188.011	1046.82	193.392	1046.82	184.28	1046.82	167.837	1046.82	161.395	1046.82	174.681
1045.03	-43.8381	1045.03	14.6783	1045.03	-35.4634	1045.03	3.73791	1045.03	18.6602	1045.03	28.7941	1045.09	26.0892	1045.09	39.5911	1045.09	12.3676	1045.09	35.6615	1045.09	16.3583	1045.09	13.4399	1045.09	183.321	1045.09	186.473	1045.09	183.568	1045.09	169.626	1045.09	136.31	1045.09	174.684
1043.29	5.12571	1043.29	13.5382	1043.29	-30.1946	1043.29	3.98894	1043.29	25.5955	1043.29	28.5023	1043.36	69.4301	1043.36	39.204	1043.36	61.6874	1043.36	35.6796	1043.36	-32.8508	1043.36	13.3958	1043.36	166.484	1043.36	180.022	1043.36	170.705	1043.36	170.181	1043.36	203.878	1043.36	175.983
1041.56	0.92129	1041.56	12.3158	1041.56	-29.4854	1041.56	4.23088	1041.56	56.8124	1041.56	28.1238	1041.62	38.3491	1041.62	38.7713	1041.62	-69.4124	1041.62	35.6546	1041.62	1.48189	1041.62	13.3666	1041.62	207.348	1041.62	174.644	1041.62	165.438	1041.62	169.502	1041.62	186.385	1041.62	178.042
1039.83	34.6653	1039.83	11.036	1039.83	18.2794	1039.83	4.46346	1039.83	10.5875	1039.83	27.671	1039.89	-4.86244	1039.89	38.2917	1039.89	-68.4985	1039.89	35.584	1039.89	-94.7442	1039.89	13.3509	1039.89	132.822	1039.89	170.612	1039.89	163.208	1039.89	167.73	1039.89	199.258	1039.89	180.268
1038.1	27.4132	1038.1	9.72811	1038.1	17.4549	1038.1	4.68341	1038.1	46.3288	1038.1	27.1591	1038.16	58.1827	1038.16	37.7636	1038.16	50.7976	1038.16	35.4668	1038.16	59.4972	1038.16	13.3482	1038.16	158.494	1038.16	167.839	1038.16	145.802	1038.16	165.108	1038.16	213.642	1038.16	182.126
1036.36	-2.59885	1036.36	8.43322	1036.36	36.3537	1036.36	4.88626	1036.36	12.2483	1036.36	26.6015	1036.42	21.0529	1036.42	37.1865	1036.42	45.6217	1036.42	35.3028	1036.42	-62.4769	1036.42	13.3577	1036.42	184.151	1036.42	165.931	1036.42	189.094	1036.42	161.927	1036.42	170.36	1036.42	183.229
1034.63	-14.3965	1034.63	7.19897	1034.63	-0.88533	1034.63	5.06924	1034.63	-23.3409	1034.63	26.0112	1034.69	35.519	1034.69	36.5621	1034.69	88.9946	1034.69	35.0938	1034.69	-22.0742	1034.69	13.3773	1034.69	174.905	1034.69	164.308	1034.69	183.822	1034.69	158.466	1034.69	172.605	1034.69	183.365
1032.89	-6.47629	1032.89	6.06898	1032.89	-7.77697	1032.89	5.22849	1032.89	-13.4236	1032.89	25.4009	1032.96	144.008	1032.96	35.8873	1032.96	29.2202	1032.96	34.8411	1032.96	0.11973	1032.96	13.4027	1032.96	139.876	1032.96	162.411	1032.96	145.185	1032.96	154.974	1032.96	179.398	1032.96	182.516
1031.16	42.3763	1031.16	5.0736	1031.16	14.1415	1031.16	5.36299	1031.16	87.4577	1031.16	24.7867	1031.22	18.9374	1031.22	35.1641	1031.22	61.9705	1031.22	34.5476	1031.22	161.81	1031.22	13.4306	1031.22	112.443	1031.22	159.848	1031.22	153.569	1031.22	151.632	1031.22	167.991	1031.22	180.8
1029.43	4.79461	1029.43	4.21704	1029.43	26.9521	1029.43	5.47528	1029.43	48.8183	1029.43	24.1841	1029.49	16.7135	1029.49	34.3912	1029.49	102.29	1029.49	34.2134	1029.49	-49.4881	1029.49	13.4564	1029.49	206.294	1029.49	156.528	1029.49	139.209	1029.49	148.549	1029.49	158.103	1029.49	178.425
1027.69	20.2728	1027.69	3.49976	1027.69	-40.5707	1027.69	5.56518	1027.69	79.9068	1027.69	23.6076	1027.75	-21.8826	1027.75	33.5729	1027.75	31.9545	1027.75	33.841	1027.75	-34.8611	1027.75	13.4745	1027.75	183.4	1027.75	152.667	1027.75	132.432	1027.75	145.757	1027.75	211.875	1027.75	175.617
1025.96	-2.14162	1025.96	2.93192	1025.96	-33.8191	1025.96	5.63015	1025.96	97.3345	1025.96	23.0725	1026.02	54.6965	1026.02	32.7092	1026.02	13.1739	1026.02	33.4312	1026.02	-89.933	1026.02	13.4785	1026.02	171.12	1026.02	148.749	1026.02	128.687	1026.02	143.226	1026.02	167.128	1026.02	172.588
1024.22	4.23433	1024.22	2.51351	1024.22	13.8307	1024.22	5.67329	1024.22	-3.4149	1024.22	22.5829	1024.28	8.91509	1024.28	31.8049	1024.28	-84.3705	1024.28	32.9867	1024.28	15.6082	1024.28	13.4618	1024.28	152.783	1024.28	145.369	1024.28	144.636	1024.28	140.87	1024.28	175.423	1024.28	169.493
1022.48	9.08927	1022.48	2.24005	1022.48	23.5925	1022.48	5.69979	1022.48	-1.13645	1022.48	22.1364	1022.54	-38.2197	1022.54	30.8641	1022.54	19.5708	1022.54	32.5115	1022.54	-4.60182	1022.54	13.42	1022.54	125.365	1022.54	143.069	1022.54	142.402	1022.54	138.584	1022.54	185.227	1022.54	166.443
1020.74	-25.4304	1020.74	2.10259	1020.74	51.5193	1020.74	5.71301	1020.74	13.248	1020.74	21.7301	1020.81	66.0887	1020.81	29.8931	1020.81	-15.8402	1020.81	32.0101	1020.81	52.4293	1020.81	13.3493	1020.81	81.3013	1020.81	142.188	1020.81	143.196	1020.81	136.269	1020.81	169.283	1020.81	163.516
1019.01	-91.7302	1019.01	2.07568	1019.01	-37.1378	1019.01	5.71124	1019.01	9.45045	1019.01	21.3606	1019.07	44.6978	1019.07	28.8987	1019.07	59.2818	1019.07	31.4868	1019.07	62.5114	1019.07	13.2475	1019.07	105.379	1019.07	142.755	1019.07	130.363	1019.07	133.865	1019.07	151.832	1019.07	160.777
1017.27	-12.7045	1017.27	2.12659	1017.27	-19.8092	1017.27	5.69418	1017.27	-20.1639	1017.27	21.0159	1017.33	86.8833	1017.33	27.8866	1017.33	49.6151	1017.33	30.9441	1017.33	-34.8626	1017.33	13.1135	1017.33	156.687	1017.33	144.484	1017.33	161.427	1017.33	131.382	1017.33	122.279	1017.33	158.293
1015.53	40.5573	1015.53	2.22359	1015.53	17.1805	1015.53	5.66593	1015.53	1.06718	1015.53	20.6859	1015.59	-14.7034	1015.59	26.8643	1015.59	3.63998	1015.59	30.3849	1015.59	-32.315	1015.59	12.9473	1015.59	158.033	1015.59	146.824	1015.59	145.566	1015.59	128.902	1015.59	129.054	1015.59	156.133
1013.79	3.02147	1013.79	2.34748	1013.79	29.9456	1013.79	5.63252	1013.79	43.4604	1013.79	20.363	1013.86	-31.5248	1013.86	25.8375	1013.86	4.58757	1013.86	29.8124	1013.86	29.2389	1013.86	12.7522	1013.86	160.889	1013.86	149.105	1013.86	79.7877	1013.86	126.578	1013.86	184.236	1013.86	154.352
1012.05	32.0483	1012.05	2.49192	1012.05	7.91555	1012.05	5.60296	1012.05	-13.9973	1012.05	20.0435	1012.12	-2.96409	1012.12	24.8102	1012.12	47.888	1012.12	29.2306	1012.12	-21.4433	1012.12	12.5342	1012.12	186.429	1012.12	150.691	1012.12	133.525	1012.12	124.597	1012.12	169.816	1012.12	152.971
1010.31	-19.0844	1010.31	2.64245	1010.31	50.9162	1010.31	5.58149	1010.31	70.705	1010.31	19.7271	1010.38	30.1186	1010.38	23.7852	1010.38	85.1238	1010.38	28.6426	1010.38	27.6161	1010.38	12.3	1010.38	174.15	1010.38	151.124	1010.38	117.677	1010.38	123.133	1010.38	179.596	1010.38	151.95
1008.58	-8.21469	1008.58	2.79079	1008.58	21.3278	1008.58	5.57144	1008.58	69.1885	1008.58	19.4157	1008.64	43.5326	1008.64	22.7677	1008.64	40.709	1008.64	28.0528	1008.64	-44.2858	1008.64	12.0566	1008.64	158.851	1008.64	150.213	1008.64	104.859	1008.64	122.283	1008.64	122.851	1008.64	151.177
1006.84	7.18139	1006.84	2.94989	1006.84	-0.69096	1006.84	5.58048	1006.84	17.788	1006.84	19.1101	1006.9	-23.1675	1006.9	21.7616	1006.9	-38.4457	1006.9	27.4654	1006.9	12.3241	1006.9	11.8075	1006.9	116.35	1006.9	148.054	1006.9	110.183	1006.9	122.019	1006.9	122.054	1006.9	150.475
1005.1	54.0816	1005.1	3.12641	1005.1	10.5421	1005.1	5.61136	1005.1	11.7368	1005.1	18.8104	1005.16	38.6075	1005.16	20.7715	1005.16	40.5237	1005.16	26.8861	1005.16	-53.4865	1005.16	11.5554	1005.16	141.866	1005.16	144.985	1005.16	141.191	1005.16	122.159	1005.16	156.012	1005.16	149.632
1003.35	-17.1469	1003.35	3.30894	1003.35	-33.3011	1003.35	5.66215	1003.35	-23.0227	1003.35	18.5129	1003.42	0.64315	1003.42	19.8021	1003.42	78.6468	1003.42	26.3204	1003.42	30.3035	1003.42	11.3009	1003.42	152.261	1003.42	141.474	1003.42	160.099	1003.42	122.377	1003.42	167.292	1003.42	148.444
1001.61	-12.8264	1001.61	3.49138	1001.61	25.3671	1001.61	5.72853	1001.61	-12.4615	1001.61	18.2142	1001.68	1.96663	1001.68	18.8577	1001.68	-23.7142	1001.68	25.7733	1001.68	-8.28331	1001.68	11.0462	1001.68	99.2108	1001.68	137.996	1001.68	94.4122	1001.68	122.25	1001.68	167.992	1001.68	146.764
999.871	24.7098	999.871	3.68398	999.871	71.9255	999.871	5.80486	999.871	10.1688	999.871	17.913	999.934	77.282	999.934	17.9414	999.934	64.2421	999.934	25.2482	999.934	-72.5196	999.934	10.7975	999.934	145.846	999.934	134.922	999.934	107.278	999.934	121.336	999.934	138.489	999.934	144.545
998.129	-22.3195	998.129	3.90422	998.129	29.3862	998.129	5.88432	998.129	-33.6456	998.129	17.6083	998.191	72.5469	998.191	17.057	998.191	-36.5562	998.191	24.7472	998.191	18.7816	998.191	10.56	998.191	136.598	998.191	132.437	998.191	142.782	998.191	119.264	998.191	124.095	998.191	141.849
996.387	36.3251	996.387	4.15984	996.387	-31.2489	996.387	5.96118	996.387	1.04076	996.387	17.2991	996.449	107.057	996.449	16.2081	996.449	-25.6111	996.449	24.2721	996.449	78.3482	996.449	10.339	996.449	107.73	996.449	130.531	996.449	139.025	996.449	115.831	996.449	148.951	996.449	138.851
994.645	-6.16614	994.645	4.43884	994.645	-26.9708	994.645	6.03046	994.645	-27.6747	994.645	16.9875	994.705	2.71893	994.705	15.3977	994.705	60.7818	994.705	23.8245	994.705	76.0219	994.705	10.1394	994.705	163.378	994.705	129.04	994.705	89.9967	994.705	111.058	994.705	114.94	994.705	135.792
992.9	50.9314	992.9	4.73127	992.9	-33.2579	992.9	6.08923	992.9	44.6988	992.9	16.6758	992.963	-94.4111	992.963	14.63	992.963	95.8437	992.963	23.4067	992.963	61.6328	992.963	9.9651	992.963	166.195	992.963	127.705	992.963	101.338	992.963	105.2	992.963	120.171	992.963	132.925
991.156	19.007	991.156	5.0265	991.156	20.7887	991.156	6.13479	991.156	18.9908	991.156	16.3703	991.219	-50.0925	991.219	13.9069	991.219	50.9481	991.219	23.0203	991.219	50.2715	991.219	9.81846	991.219	92.0807	991.219	126.275	991.219	96.0796	991.219	98.7202	991.219	172.157	991.219	130.464
989.412	-34.0189	989.412	5.31566	989.412	-2.10006	989.412	6.16571	989.412	29.4801	989.412	16.077	989.475	-1.27201	989.475	13.2301	989.475	-39.165	989.475	22.6678	989.475	-50.0517	989.475	9.69813	989.475	108.479	989.475	124.566	989.475	123.999	989.475	92.2007	989.475	136.653	989.475	128.524
987.668	29.0646	987.668	5.60708	987.668	51.9091	987.668	6.18119	987.668	67.0961	987.668	15.807	987.73	46.0162	987.73	12.5991	987.73	45.6543	987.73	22.35	987.73	-13.1265	987.73	9.60018	987.73	127.882	987.73	122.499	987.73	84.0592	987.73	86.2413	987.73	125.286	987.73	127.107
985.924	31.8231	985.924	5.89583	985.924	59.1643	985.924	6.18473	985.924	-33.9832	985.924	15.5705	985.986	-9.21677	985.986	12.0143	985.986	127.423	985.986	22.0672	985.986	-63.6375	985.986	9.52175	985.986	126.172	985.986	120.1	985.986	47.1512	985.986	81.3517	985.986	92.8216	985.986	126.106
984.178	19.5068	984.178	6.15732	984.178	-11.9483	984.178	6.18063	984.178	24.716	984.178	15.3702	984.24	-28.2648	984.24	11.4763	984.24	43.3877	984.24	21.8179	984.24	-46.3071	984.24	9.46119	984.24	118.431	984.24	117.462	984.24	88.6206	984.24	77.869	984.24	119.142	984.24	125.343
982.434	10.2053	982.434	6.36187	982.434	-15.2336	982.434	6.17018	982.434	42.7035	982.434	15.2067	982.494	35.5585	982.494	10.9829	982.494	85.9502	982.494	21.5986	982.494	-16.9265	982.494	9.41663	982.494	115.211	982.494	114.681	982.494	65.2848	982.494	75.9113	982.494	134.902	982.494	124.622
980.688	-45.79	980.688	6.4921	980.688	-60.6956	980.688	6.15375	980.688	21.5145	980.688	15.077	980.748	-87.4284	980.748	10.5316	980.748	-103.471	980.748	21.4042	980.748	-82.4497	980.748	9.38824	980.748	96.9276	980.748	111.808	980.748	43.4647	980.748	75.389	980.748	102.453	980.748	123.789
978.939	-30.9852	978.939	6.55118	978.939	41.441	978.939	6.13121	978.939	48.5195	978.939	14.9788	979.002	-25.1313	979.002	10.1195	979.002	44.5258	979.002	21.2277	979.002	-0.35596	979.002	9.37693	979.002	99.7331	979.002	108.822	979.002	75.8668	979.002	76.0542	979.002	151.338	979.002	122.775
977.193	27.4704	977.193	6.54404	977.193	2.00367	977.193	6.10183	977.193	-10.3117	977.193	14.9093	977.256	56.708	977.256	9.74443	977.256	5.76503	977.256	21.0621	977.256	63.6381	977.256	9.38344	977.256	129.636	977.256	105.628	977.256	117.286	977.256	77.5778	977.256	112.875	977.256	121.613
975.447	-5.924	975.447	6.47185	975.447	13.7594	975.447	6.06454	975.447	85.9178	975.447	14.8652	975.508	21.093	975.508	9.40236	975.508	39.2737	975.508	20.9004	975.508	132.124	975.508	9.409	975.508	120.385	975.508	102.097	975.508	92.4543	975.508	79.6338	975.508	148.185	975.508	120.418
973.699	26.9082	973.699	6.32771	973.699	54.1001	973.699	6.01624	973.699	-1.49799	973.699	14.8462	973.762	68.2672	973.762	9.08864	973.762	-65.6789	973.762	20.7374	973.762	-141.029	973.762	9.45405	973.762	126.186	973.762	98.1113	973.762	39.0396	973.762	81.9576	973.762	112.748	973.762	119.343
971.951	-18.5148	971.951	6.11066	971.951	-25.9439	971.951	5.95668	971.951	19.4483	971.951	14.8542	972.014	-18.493	972.014	8.80072	972.014	31.0276	972.014	20.5681	972.014	74.9289	972.014	9.51784	972.014	50.7348	972.014	93.6497	972.014	89.4618	972.014	84.3915	972.014	132.994	972.014	118.527
970.203	-12.7784	970.203	5.83522	970.203	-48.7945	970.203	5.88891	970.203	10.2959	970.203	14.8833	970.264	78.2925	970.264	8.53729	970.264	-24.2346	970.264	20.389	970.264	27.5551	970.264	9.60101	970.264	35.4829	970.264	88.8084	970.264	111.279	970.264	86.8693	970.264	78.0182	970.264	118.024
968.453	1.97456	968.453	5.53006	968.453	14.0822	968.453	5.81702	968.453	-13.8953	968.453	14.9252	968.516	11.1155	968.516	8.29759	968.516	29.8426	968.516	20.198	968.516	-18.2865	968.516	9.70222	968.516	101.446	968.516	83.8127	968.516	100.001	968.516	89.3811	968.516	113.299	968.516	117.768
966.705	25.7377	966.705	5.22792	966.705	0.24831	966.705	5.74676	966.705	-23.0453	966.705	14.9698	966.766	-11.8281	966.766	8.07945	966.766	9.57676	966.766	19.9937	966.766	51.6681	966.766	9.81877	966.766	165.871	966.766	79.0046	966.766	55.6478	966.766	91.9303	966.766	127.512	966.766	117.578
964.955	-21.1626	964.955	4.95598	964.955	-13.5819	964.955	5.68349	964.955	18.2547	964.955	15.0076	965.018	-23.2788	965.018	7.87877	965.018	71.9856	965.018	19.7796	965.018	67.4821	965.018	9.94846	965.018	70.9294	965.018	74.7504	965.018	84.9701	965.018	94.4699	965.018	102.636	965.018	117.175
963.205	10.1012	963.205	4.73366	963.205	-10.8776	963.205	5.62967	963.205	42.7062	963.205	15.0344	963.268	-22.7115	963.268	7.69063	963.268	83.3019	963.268	19.5615	963.268	-12.8872	963.268	10.0897	963.268	12.0956	963.268	71.377	963.268	103.757	963.268	96.885	963.268	139.385	963.268	116.261
961.453	6.78977	961.453	4.57341	961.453	12.8574	961.453	5.58302	961.453	-32.0245	961.453	15.0482	961.516	-37.179	961.516	7.50987	961.516	-13.8305	961.516	19.348	961.516	185.634	961.516	10.2423	961.516	58.4588	961.516	69.0649	961.516	110.514	961.516	98.9804	961.516	88.9714	961.516	114.588
959.703	23.0034	959.703	4.47317	959.703	-29.5151	959.703	5.54217	959.703	-4.5791	959.703	15.0482	959.766	36.9902	959.766	7.33264	959.766	-18.6491	959.766	19.1471	959.766	-41.8387	959.766	10.4054	959.766	44.7143	959.766	67.7827	959.766	109.756	959.766	100.51	959.766	124.202	959.766	112.033
957.951	12.1735	957.951	4.41671	957.951	-4.29044	957.951	5.50964	957.951	3.32267	957.951	15.0363	958.014	-33.0565	958.014	7.15522	958.014	-44.5222	958.014	18.9635	958.014	48.6814	958.014	10.5781	958.014	97.0513	958.014	67.2819	958.014	125.517	958.014	101.237	958.014	165.422	958.014	108.659
956.201	-0.15693	956.201	4.40973	956.201	40.4382	956.201	5.48806	956.201	44.2499	956.201	15.0146	956.262	3.52899	956.262	6.97549	956.262	85.7609	956.262	18.8014	956.262	29.5151	956.262	10.7589	956.262	59.2749	956.262	67.1024	956.262	82.712	956.262	100.983	956.262	107.526	956.262	104.71
954.447	56.5647	954.447	4.47387	954.447	-16.9305	954.447	5.47451	954.447	32.6102	954.447	14.9839	954.51	-33.4594	954.51	6.79172	954.51	-14.6978	954.51	18.6643	954.51	128.419	954.51	10.9469	954.51	71.0501	954.51	66.6618	954.51	99.9697	954.51	99.6808	954.51	69.1705	954.51	100.582
952.695	2.20088	952.695	4.61565	952.695	59.2907	952.695	5.46191	952.695	17.9718	952.695	14.9403	952.758	61.633	952.758	6.60359	952.758	-27.2582	952.758	18.5546	952.758	-17.9741	952.758	11.142	952.758	84.3182	952.758	65.3648	952.758	81.2001	952.758	97.4002	952.758	92.3618	952.758	96.7445
950.943	-8.63046	950.943	4.8261	950.943	88.9615	950.943	5.44356	950.943	21.3402	950.943	14.878	951.006	-90.889	951.006	6.41134	951.006	122.234	951.006	18.4733	951.006	18.7515	951.006	11.3454	951.006	70.5705	951.006	62.7307	951.006	114.952	951.006	94.342	951.006	81.0319	951.006	93.6448
949.189	-7.46026	949.189	5.09312	949.189	-38.8898	949.189	5.41492	949.189	0.69916	949.189	14.7925	949.252	-2.35999	949.252	6.21482	949.252	39.1464	949.252	18.4177	949.252	-39.0511	949.252	11.5581	949.252	89.8267	949.252	58.5118	949.252	90.1839	949.252	90.8051	949.252	71.2053	949.252	91.6141
947.436	28.1987	947.436	5.41369	947.436	-0.21735	947.436	5.36944	947.436	5.55822	947.436	14.6785	947.498	-19.0965	947.498	6.01433	947.498	47.5816	947.498	18.3848	947.498	57.6462	947.498	11.7813	947.498	32.586	947.498	52.7629	947.498	92.4209	947.498	87.1264	947.498	92.8762	947.498	90.7926
945.682	-3.6343	945.682	5.7901	945.682	14.4446	945.682	5.3008	945.682	31.4018	945.682	14.5339	945.744	7.65478	945.744	5.81014	945.744	-17.4542	945.744	18.3723	945.744	-81.1014	945.744	12.0158	945.744	15.8524	945.744	45.8745	945.744	96.1549	945.744	83.624	945.744	84.5483	945.744	91.1064
943.928	-0.97927	943.928	6.21958	943.928	-39.8579	943.928	5.2054	943.928	37.7418	943.928	14.359	943.99	-94.5248	943.99	5.60305	943.99	25.4723	943.99	18.3804	943.99	23.0597	943.99	12.2596	943.99	45.5942	943.99	38.5288	943.99	39.9246	943.99	80.5423	943.99	97.2095	943.99	92.2866
942.172	-38.7937	942.172	6.68316	942.172	16.7639	942.172	5.08273	942.172	-23.368	942.172	14.1592	942.234	32.6354	942.234	5.39488	942.234	18.9217	942.234	18.41	942.234	-24.2018	942.234	12.5101	942.234	16.8697	942.234	31.6013	942.234	102.114	942.234	78.0201	942.234	115.858	942.234	93.9336
940.418	29.7867	940.418	7.15131	940.418	26.9084	940.418	4.93141	940.418	6.94705	940.418	13.9435	940.48	15.8985	940.48	5.18872	940.48	21.3692	940.48	18.4627	940.48	10.9787	940.48	12.7661	940.48	76.5596	940.48	26.0018	940.48	86.361	940.48	76.0757	940.48	82.0548	940.48	95.5987
938.662	49.1218	938.662	7.60667	938.662	37.0454	938.662	4.75231	938.662	43.2336	938.662	13.7227	938.725	-2.33483	938.725	4.98764	938.725	35.7987	938.725	18.5408	938.725	14.6775	938.725	13.0278	938.725	-15.0793	938.725	22.5286	938.725	40.6531	938.725	74.6361	938.725	147.133	938.725	96.8885
936.906	-14.2438	936.906	8.02216	936.906	-9.73533	936.906	4.54968	936.906	33.0729	936.906	13.5106	936.969	28.8608	936.969	4.79545	936.969	-95.0485	936.969	18.646	936.969	-56.5061	936.969	13.2932	936.969	17.6267	936.969	21.6904	936.969	65.3544	936.969	73.5592	936.969	66.9085	936.969	97.5243
935.148	-11.7056	935.148	8.37252	935.148	-19.5622	935.148	4.33506	935.148	-0.41503	935.148	13.3165	935.211	-19.3216	935.211	4.61576	935.211	-25.1969	935.211	18.7793	935.211	92.4399	935.211	13.5611	935.211	12.8811	935.211	23.6055	935.211	84.0532	935.211	72.6839	935.211	76.5571	935.211	97.3889
933.393	19.2702	933.393	8.6482	933.393	10.7013	933.393	4.1202	933.393	20.8544	933.393	13.1468	933.455	-1.61301	933.455	4.4523	933.455	-31.7178	933.455	18.9391	933.455	-32.6158	933.455	13.8296	933.455	56.0395	933.455	27.9364	933.455	99.7488	933.455	71.8592	933.455	107.158	933.455	96.5131
931.635	-36.5779	931.635	8.85425	931.635	-24.9062	931.635	3.91265	931.635	79.5282	931.635	13.0029	931.697	71.4561	931.697	4.30683	931.697	20.1319	931.697	19.1263	931.697	102.39	931.697	14.0973	931.697	-1.09897	931.697	33.9419	931.697	70.5366	931.697	70.9816	931.697	80.8718	931.697	95.0502
929.877	24.3033	929.877	8.98561	929.877	38.2521	929.877	3.71817	929.877	-14.4457	929.877	12.8818	929.939	0.84714	929.939	4.18148	929.939	-11.8316	929.939	19.3395	929.939	13.0729	929.939	14.362	929.939	-5.84402	929.939	40.5628	929.939	41.3366	929.939	69.993	929.939	111.455	929.939	93.2036
928.119	-1.61162	928.119	9.03517	928.119	16.11	928.119	3.53956	928.119	-6.65556	928.119	12.7783	928.182	-23.3572	928.182	4.07736	928.182	51.961	928.182	19.58	928.182	59.9415	928.182	14.6219	928.182	26.809	928.182	46.6067	928.182	80.9612	928.182	68.8827	928.182	91.1607	928.182	91.1743
926.359	27.815	926.359	9.00986	926.359	-17.9929	926.359	3.37526	926.359	1.13005	926.359	12.6896	926.424	64.6161	926.424	3.99589	926.424	6.54885	926.424	19.8498	926.424	41.5384	926.424	14.8742	926.424	89.3561	926.424	50.9482	926.424	72.7077	926.424	67.6706	926.424	93.3085	926.424	89.1144
924.602	30.3109	924.602	8.92288	924.602	24.175	924.602	3.22358	924.602	-1.5567	924.602	12.616	924.664	-11.9337	924.664	3.93808	924.664	-8.93804	924.664	20.151	924.664	-118.475	924.664	15.1156	924.664	112.995	924.664	52.7313	924.664	83.8941	924.664	66.3915	924.664	83.4916	924.664	87.1125
922.842	-46.4297	922.842	8.78496	922.842	39.4093	922.842	3.08634	922.842	-2.74783	922.842	12.556	922.904	110.371	922.904	3.90433	922.904	113.114	922.904	20.4825	922.904	-93.0396	922.904	15.344	922.904	96.2575	922.904	51.5153	922.904	44.2476	922.904	65.0752	922.904	105.071	922.904	85.198
921.082	18.8413	921.082	8.59163	921.082	-6.64343	921.082	2.96519	921.082	-9.91785	921.082	12.5035	921.145	20.3908	921.145	3.89419	921.145	6.44645	921.145	20.8434	921.145	26.5475	921.145	15.5596	921.145	70.5585	921.145	47.3632	921.145	49.4545	921.145	63.7456	921.145	69.8459	921.145	83.3758
919.322	-8.56262	919.322	8.32118	919.322	23.5249	919.322	2.85524	919.322	-6.62622	919.322	12.4497	919.385	18.6086	919.385	3.90698	919.385	-4.54101	919.385	21.2326	919.385	31.0341	919.385	15.7629	919.385	-31.3353	919.385	40.8248	919.385	60.6343	919.385	62.4207	919.385	63.0259	919.385	81.6581
917.562	35.746	917.562	7.9641	917.562	-62.8447	917.562	2.74513	917.562	20.5644	917.562	12.3841	917.625	-2.59511	917.625	3.94173	917.625	23.319	917.625	21.6501	917.625	113.207	917.625	15.9521	917.625	69.9802	917.625	32.8308	917.625	67.3262	917.625	61.1218	917.625	101.023	917.625	80.0864
915.801	32.2353	915.801	7.53807	915.801	13.6107	915.801	2.62224	915.801	122.418	915.801	12.2969	915.863	40.4256	915.863	3.99676	915.863	-32.0063	915.863	22.0963	915.863	37.0426	915.863	16.1248	915.863	-7.97642	915.863	24.5184	915.863	81.4806	915.863	59.8853	915.863	62.8326	915.863	78.7351
914.039	34.6941	914.039	7.06342	914.039	63.1502	914.039	2.47997	914.039	0.24942	914.039	12.1784	914.102	59.5338	914.102	4.0708	914.102	45.9091	914.102	22.5703	914.102	-31.6131	914.102	16.276	914.102	14.1428	914.102	17.009	914.102	67.2568	914.102	58.7657	914.102	61.9873	914.102	77.6839
912.277	-15.1016	912.277	6.55994	912.277	3.68741	912.277	2.31534	912.277	13.983	912.277	12.0229	912.34	38.3249	912.34	4.16147	912.34	26.7575	912.34	23.0725	912.34	1.2824	912.34	16.4003	912.34	-23.6235	912.34	11.2132	912.34	39.603	912.34	57.8409	912.34	96.9688	912.34	76.9859
910.516	9.74424	910.516	6.04472	910.516	-21.425	910.516	2.13126	910.516	-0.64698	910.516	11.8293	910.578	2.19903	910.578	4.26434	910.578	-10.2923	910.578	23.6037	910.578	4.32148	910.578	16.4935	910.578	31.3437	910.578	7.67234	910.578	41.81	910.578	57.2027	910.578	87.1587	910.578	76.6278
908.752	10.698	908.752	5.52681	908.752	19.1209	908.752	1.93404	908.752	-21.2382	908.752	11.5999	908.814	51.135	908.814	4.37534	908.814	75.0303	908.814	24.1653	908.814	-1.58098	908.814	16.5517	908.814	5.7042	908.814	6.48887	908.814	57.4432	908.814	56.9416	908.814	59.4456	908.814	76.5092
906.99	26.5659	906.99	5.01603	906.99	25.336	906.99	1.72884	906.99	-6.01828	906.99	11.3426	907.053	-14.817	907.053	4.49185	907.053	97.6628	907.053	24.7535	907.053	-110.411	907.053	16.5723	907.053	-19.9235	907.053	7.33244	907.053	79.0357	907.053	57.1195	907.053	88.4327	907.053	76.4397
905.227	11.0999	905.227	4.51933	905.227	-44.5216	905.227	1.51972	905.227	-8.50844	905.227	11.0638	905.289	-7.66416	905.289	4.61378	905.289	26.3244	905.289	25.3664	905.289	-119.252	905.289	16.5545	905.289	-2.29349	905.289	9.56627	905.289	46.9242	905.289	57.7617	905.289	69.6784	905.289	76.1884
903.463	4.58249	903.463	4.03562	903.463	-12.9568	903.463	1.31162	903.463	28.9945	903.463	10.7646	903.525	-4.98991	903.525	4.74106	903.525	-21.1212	903.525	25.9968	903.525	32.9585	903.525	16.4994	903.525	58.567	903.525	12.3864	903.525	61.0502	903.525	58.8297	903.525	82.2445	903.525	75.5315
901.699	32.3503	901.699	3.56042	901.699	21.571	901.699	1.10736	901.699	36.6634	901.699	10.4426	901.762	45.1761	901.762	4.87271	901.762	23.8847	901.762	26.6391	901.762	77.9663	901.762	16.4098	901.762	47.8402	901.762	15.014	901.762	37.8995	901.762	60.2235	901.762	62.007	901.762	74.3274
899.934	-30.8157	899.934	3.08373	899.934	-3.53971	899.934	0.90649	899.934	-3.36994	899.934	10.0988	899.996	-1.6006	899.996	5.00666	899.996	-47.3814	899.996	27.2875	899.996	32.0906	899.996	16.2909	899.996	-26.9754	899.996	16.8519	899.996	69.9028	899.996	61.7897	899.996	86.4893	899.996	72.571
898.168	-19.5542	898.168	2.60202	898.168	-19.7026	898.168	0.71026	898.168	31.1161	898.168	9.7404	898.23	-87.0995	898.23	5.13967	898.23	21.4538	898.23	27.9337	898.23	-1.83494	898.23	16.1487	898.23	32.3462	898.23	17.576	898.23	58.6778	898.23	63.3339	898.23	52.8465	898.23	70.4098
896.402	23.6189	896.402	2.11557	896.402	-44.8	896.402	0.51832	896.402	3.01703	896.402	9.37603	896.467	0.25122	896.467	5.26906	896.467	-16.9983	896.467	28.5691	896.467	43.2125	896.467	15.9896	896.467	-14.1296	896.467	17.1681	896.467	66.8238	896.467	64.6523	896.467	105.622	896.467	68.1262
894.637	36.9789	894.637	1.6326	894.637	-23.7197	894.637	0.32807	894.637	-28.0491	894.637	9.01119	894.699	-4.79128	894.699	5.39244	894.699	-58.4124	894.699	29.1905	894.699	51.0277	894.699	15.819	894.699	21.3225	894.699	15.8815	894.699	77.9422	894.699	65.569	894.699	49.647	894.699	66.0824
892.871	1.18888	892.871	1.17263	892.871	40.5284	892.871	0.13812	892.871	58.5302	892.871	8.64965	892.934	-8.34007	892.934	5.50562	892.934	7.40705	892.934	29.7914	892.934	35.0159	892.934	15.6432	892.934	10.5981	892.934	14.1101	892.934	89.0545	892.934	65.9474	892.934	56.2362	892.934	64.613
891.104	-45.0159	891.104	0.73704	891.104	-45.6158	891.104	-0.05808	891.104	-8.26928	891.104	8.29626	891.168	-78.8802	891.168	5.60453	891.168	56.823	891.168	30.3706	891.168	17.5314	891.168	15.4664	891.168	44.5362	891.168	12.2947	891.168	77.8302	891.168	65.7292	891.168	37.5135	891.168	63.9519
889.338	-22.7375	889.338	0.30465	889.338	-63.2584	889.338	-0.27007	889.338	-36.338	889.338	7.95731	889.4	33.6715	889.4	5.68431	889.4	31.8	889.4	30.9268	889.4	0.07134	889.4	15.2913	889.4	27.8489	889.4	10.7972	889.4	35.3539	889.4	64.9381	889.4	93.2146	889.4	64.1576
887.57	-1.96807	887.57	-0.14319	887.57	8.37965	887.57	-0.50434	887.57	-30.1752	887.57	7.63603	887.633	34.5689	887.633	5.73935	887.633	-39.3371	887.633	31.4593	887.633	98.6914	887.633	15.1202	887.633	31.9981	887.633	9.81781	887.633	59.8556	887.633	63.6739	887.633	78.9528	887.633	65.0866
885.803	-10.9671	885.803	-0.60915	885.803	7.0862	885.803	-0.76368	885.803	34.0018	885.803	7.336	885.865	63.7292	885.865	5.763	885.865	-13.7414	885.865	31.9697	885.865	55.9482	885.865	14.9551	885.865	-36.7526	885.865	9.38009	885.865	35.2523	885.865	62.1029	885.865	45.357	885.865	66.4294
884.033	9.77327	884.033	-1.09213	884.033	-3.13701	884.033	-1.04852	884.033	23.7795	884.033	7.05696	884.096	9.57991	884.096	5.74852	884.096	5.89374	884.096	32.4613	884.096	25.1385	884.096	14.8001	884.096	-45.9854	884.096	9.35933	884.096	64.2013	884.096	60.4356	884.096	31.1098	884.096	67.7889
882.266	-42.358	882.266	-1.57558	882.266	37.1994	882.266	-1.35447	882.266	38.844	882.266	6.79705	882.328	-32.6461	882.328	5.69013	882.328	132.586	882.328	32.9357	882.328	-30.9337	882.328	14.6594	882.328	48.8734	882.328	9.53456	882.328	81.2404	882.328	58.8907	882.328	88.2429	882.328	68.7796
880.496	11.0732	880.496	-2.03891	880.496	-26.552	880.496	-1.68027	880.496	46.4636	880.496	6.55404	880.559	-33.2344	880.559	5.58179	880.559	165.562	880.559	33.3962	880.559	14.1263	880.559	14.5363	880.559	-12.4127	880.559	9.68864	880.559	86.3768	880.559	57.6802	880.559	79.9364	880.559	69.1458
878.727	28.8033	878.727	-2.44933	878.727	71.7247	878.727	-2.02338	878.727	0.57412	878.727	6.32672	878.789	-73.954	878.789	5.41969	878.789	94.4874	878.789	33.8443	878.789	19.0449	878.789	14.4365	878.789	45.2283	878.789	9.65252	878.789	78.1329	878.789	56.975	878.789	108.789	878.789	68.8261
876.957	-33.7203	876.957	-2.76993	876.957	0.55721	876.957	-2.38023	876.957	11.1707	876.957	6.11202	877.02	-4.69813	877.02	5.20058	877.02	169.069	877.02	34.2801	877.02	138.386	877.02	14.3639	877.02	-7.11933	877.02	9.35369	877.02	10.4544	877.02	56.8969	877.02	33.6127	877.02	67.9864
875.186	-39.774	875.186	-2.98342	875.186	2.20918	875.186	-2.74599	875.186	24.7291	875.186	5.90819	875.248	-49.8713	875.248	4.9225	875.248	-41.6156	875.248	34.7029	875.248	-76.5682	875.248	14.3212	875.248	34.1431	875.248	8.81342	875.248	23.0267	875.248	57.5139	875.248	83.258	875.248	66.9865
873.416	28.5913	873.416	-3.08708	873.416	45.4454	873.416	-3.11672	873.416	-24.0939	873.416	5.71575	873.479	-2.93609	873.479	4.58573	873.479	-9.82902	873.479	35.1094	873.479	10.082	873.479	14.3104	873.479	63.5042	873.479	8.09823	873.479	65.2974	873.479	58.8358	873.479	74.9555	873.479	66.2901
871.645	-3.27389	871.645	-3.07645	871.645	18.8653	871.645	-3.49351	871.645	-7.58891	871.645	5.53397	871.707	5.36281	871.707	4.18804	871.707	86.0794	871.707	35.4975	871.707	-74.5272	871.707	14.3325	871.707	-20.0064	871.707	7.28769	871.707	79.3332	871.707	60.8347	871.707	38.4419	871.707	66.3636
869.873	-17.314	869.873	-2.94972	869.873	-16.6136	869.873	-3.87987	869.873	49.2547	869.873	5.3616	869.936	28.5011	869.936	3.72884	869.936	-43.7052	869.936	35.8661	869.936	41.5012	869.936	14.3905	869.936	-75.2749	869.936	6.40064	869.936	53.2784	869.936	63.442	869.936	70.2333	869.936	67.5491
868.1	19.1104	868.1	-2.69731	868.1	16.1901	868.1	-4.28527	868.1	14.051	868.1	5.19628	868.164	-21.0995	868.164	3.2082	868.164	47.7199	868.164	36.2139	868.164	129.279	868.164	14.4851	868.164	10.4787	868.164	5.37745	868.164	91.0552	868.164	66.5629	868.164	55.9985	868.164	69.9858
866.328	-17.1947	866.328	-2.32689	866.328	-1.47364	866.328	-4.72047	866.328	26.3503	866.328	5.03478	866.391	62.8633	866.391	2.62583	866.391	24.8463	866.391	36.5397	866.391	79.0145	866.391	14.6164	866.391	19.0254	866.391	4.08258	866.391	56.1033	866.391	70.0793	866.391	74.4132	866.391	73.5711
864.555	22.1711	864.555	-1.86013	864.555	7.56718	864.555	-5.19813	864.555	-11.7959	864.555	4.87304	864.617	-34.2042	864.617	1.98263	864.617	-81.0899	864.617	36.8427	864.617	56.9628	864.617	14.7855	864.617	32.0156	864.617	2.33198	864.617	62.7046	864.617	73.8431	864.617	70.5653	864.617	77.9739
862.781	62.9975	862.781	-1.32339	862.781	-63.4909	862.781	-5.72799	862.781	-27.6755	862.781	4.70833	862.846	6.71098	862.846	1.27962	862.846	115.593	862.846	37.122	862.846	95.7405	862.846	14.9938	862.846	13.853	862.846	-0.04016	862.846	75.2348	862.846	77.6758	862.846	80.0674	862.846	82.705
861.008	11.866	861.008	-0.7397	861.008	-33.6885	861.008	-6.31552	861.008	-31.6833	861.008	4.53964	861.07	25.3529	861.07	0.51503	861.07	113.487	861.07	37.376	861.07	-9.3425	861.07	15.243	861.07	1.62107	861.07	-3.10217	861.07	90.7221	861.07	81.374	861.07	88.0796	861.07	87.2238
859.234	-21.4563	859.234	-0.11736	859.234	-40.9659	859.234	-6.9586	859.234	-28.275	859.234	4.3647	859.297	2.47899	859.297	-0.30628	859.297	89.1483	859.297	37.603	859.297	-43.2088	859.297	15.5313	859.297	-19.5959	859.297	-6.80402	859.297	110.649	859.297	84.6963	859.297	110.912	859.297	91.0258
857.459	5.99938	857.459	0.54786	857.459	19.9314	857.459	-7.65478	857.459	-5.60102	857.459	4.17908	857.523	-45.5829	857.523	-1.18301	857.523	90.0203	857.523	37.8014	857.523	-13.3241	857.523	15.8576	857.523	-24.2677	857.523	-10.9249	857.523	72.7619	857.523	87.396	857.523	92.2333	857.523	93.7493
855.686	2.81784	855.686	1.26602	855.686	6.70969	855.686	-8.39703	855.686	2.24901	855.686	3.97811	855.748	35.2864	855.748	-2.11521	855.748	37.5487	855.748	37.9705	855.748	66.9246	855.748	16.2229	855.748	39.1842	855.748	-15.1048	855.748	82.3078	855.748	89.2412	855.748	109.124	855.748	95.2223
853.91	-24.4703	853.91	2.03705	853.91	15.7092	853.91	-9.18751	853.91	8.61389	853.91	3.75788	853.973	77.5982	853.973	-3.10015	853.973	29.5476	853.973	38.1097	853.973	-24.059	853.973	16.627	853.973	-92.9579	853.973	-18.9069	853.973	81.4776	853.973	90.0485	853.973	94.8956	853.973	95.4713
852.133	0.08557	852.133	2.83397	852.133	23.2165	852.133	-10.029	852.133	9.05151	852.133	3.5222	852.197	7.32422	852.197	-4.13908	852.197	-24.361	852.197	38.2163	852.197	35.4597	852.197	17.07	852.197	7.48129	852.197	-21.8889	852.197	85.0898	852.197	89.7287	852.197	132.511	852.197	94.6992
850.357	-9.43033	850.357	3.61496	850.357	-10.742	850.357	-10.9207	850.357	45.0317	850.357	3.27553	850.42	45.171	850.42	-5.23321	850.42	10.6026	850.42	38.289	850.42	120.151	850.42	17.5503	850.42	-37.3077	850.42	-23.6903	850.42	107.948	850.42	88.3233	850.42	73.8575	850.42	93.2302
848.582	-4.14263	848.582	4.32988	848.582	23.4099	848.582	-11.8669	848.582	-4.86577	848.582	3.01937	848.645	-7.3026	848.645	-6.37927	848.645	89.9666	848.645	38.3278	848.645	10.8652	848.645	18.0641	848.645	-22.285	848.645	-24.1148	848.645	110.069	848.645	86.0184	848.645	58.1629	848.645	91.4358
846.805	-10.7048	846.805	4.93314	846.805	-10.5437	846.805	-12.8687	846.805	-50.2995	846.805	2.75324	846.867	46.8062	846.867	-7.58032	846.867	39.049	846.867	38.3335	846.867	-3.61777	846.867	18.6083	846.867	-48.6589	846.867	-23.1474	846.867	95.9067	846.867	83.1541	846.867	86.8758	846.867	89.6823
845.027	-9.87034	845.027	5.39905	845.027	-6.01299	845.027	-13.9229	845.027	-55.7569	845.027	2.47657	845.09	-38.2069	845.09	-8.83581	845.09	91.7386	845.09	38.3068	845.09	-12.1625	845.09	19.1765	845.09	23.4651	845.09	-20.9729	845.09	62.5127	845.09	80.1804	845.09	91.8985	845.09	88.2682
843.248	32.3793	843.248	5.72604	843.248	-51.7897	843.248	-15.0241	843.248	-19.7888	843.248	2.18622	843.312	-16.667	843.312	-10.1438	843.312	113.339	843.312	38.2488	843.312	14.8138	843.312	19.7631	843.312	-49.515	843.312	-17.9206	843.312	72.0352	843.312	77.6038	843.312	61.4124	843.312	87.3996
841.471	-11.1775	841.471	5.91387	841.471	28.1708	841.471	-16.1621	841.471	73.85	841.471	1.88354	841.533	-18.8092	841.533	-11.5054	841.533	87.6024	841.533	38.1576	841.533	-108.371	841.533	20.3651	841.533	-8.57913	841.533	-14.3937	841.533	74.1558	841.533	75.9071	841.533	106.37	841.533	87.1794
839.691	5.9052	839.691	5.9602	839.691	-4.29261	839.691	-17.3322	839.691	62.4597	839.691	1.57513	839.756	35.2426	839.756	-12.9141	839.756	53.0096	839.756	38.0323	839.756	106.478	839.756	20.9792	839.756	-23.8537	839.756	-10.8007	839.756	37.8287	839.756	75.4544	839.756	118.774	839.756	87.6043
837.914	-13.9818	837.914	5.85926	837.914	1.69447	837.914	-18.5281	837.914	-2.1068	837.914	1.26899	837.977	16.8229	837.977	-14.3724	837.977	-11.1328	837.977	37.8685	837.977	58.0982	837.977	21.6086	837.977	-16.9501	837.977	-7.46166	837.977	81.3474	837.977	76.4266	837.977	107.517	837.977	88.592
836.133	-38.3022	836.133	5.62519	836.133	15.0593	836.133	-19.7465	836.133	-5.72846	836.133	0.96857	836.197	14.6672	836.197	-15.8768	836.197	29.6958	836.197	37.6632	836.197	60.0032	836.197	22.2549	836.197	35.7661	836.197	-4.58448	836.197	76.0703	836.197	78.76	836.197	69.6604	836.197	89.9893
834.354	6.83518	834.354	5.29763	834.354	-45.466	834.354	-20.9758	834.354	6.91023	834.354	0.6787	834.418	33.1976	834.418	-17.4274	834.418	35.0447	834.418	37.411	834.418	-79.9388	834.418	22.921	834.418	-26.8022	834.418	-2.24123	834.418	87.0484	834.418	82.1463	834.418	64.3284	834.418	91.6021
832.574	74.1061	832.574	4.90745	832.574	-66.0799	832.574	-22.2105	832.574	31.3659	832.574	0.40182	832.637	-17.7217	832.637	-19.0271	832.637	129.031	832.637	37.1061	832.637	-55.8152	832.637	23.6076	832.637	34.749	832.637	-0.39146	832.637	106.883	832.637	86.0722	832.637	109.226	832.637	93.2187
830.793	27.6127	830.793	4.47011	830.793	-67.4906	830.793	-23.4523	830.793	-20.9875	830.793	0.13474	830.855	46.5842	830.855	-20.673	830.855	64.9414	830.855	36.7467	830.855	-47.9401	830.855	24.3131	830.855	-11.55	830.855	1.06025	830.855	103.076	830.855	89.8972	830.855	59.5748	830.855	94.6282
829.012	16.5747	829.012	3.98028	829.012	-45.2789	829.012	-24.7004	829.012	16.7617	829.012	-0.12089	829.074	60.6524	829.074	-22.3659	829.074	48.1357	829.074	36.3307	829.074	-90.264	829.074	25.039	829.074	32.2443	829.074	2.21592	829.074	75.6431	829.074	92.9713	829.074	95.5901	829.074	95.6488
827.23	35.0622	827.23	3.43118	827.23	0.53889	827.23	-25.9562	827.23	-20.7917	827.23	-0.35896	827.293	-59.6304	827.293	-24.1086	827.293	94.8216	827.293	35.8562	827.293	-32.1718	827.293	25.7893	827.293	-27.3242	827.293	3.13124	827.293	85.1286	827.293	94.7525	827.293	124.206	827.293	96.1461
825.449	-27.6399	825.449	2.8173	825.449	10.9088	825.449	-27.2253	825.449	-27.3283	825.449	-0.57382	825.512	-29.3136	825.512	-25.9064	825.512	94.2577	825.512	35.32	825.512	30.3307	825.512	26.5732	825.512	-63.2523	825.512	3.78801	825.512	70.9932	825.512	94.9095	825.512	107.053	825.512	96.0489
823.666	-10.6383	823.666	2.13152	823.666	-42.1831	823.666	-28.5201	823.666	-11.7233	823.666	-0.76007	823.729	9.83554	823.729	-27.7664	823.729	6.63598	823.729	34.7183	823.729	72.164	823.729	27.4021	823.729	49.8672	823.729	4.09987	823.729	127.691	823.729	93.3858	823.729	100.236	823.729	95.3589
821.883	12.2513	821.883	1.3774	821.883	10.963	821.883	-29.8524	821.883	27.4833	821.883	-0.91185	821.947	43.0675	821.947	-29.6854	821.947	59.2079	821.947	34.0525	821.947	-17.3186	821.947	28.2816	821.947	-0.81971	821.947	3.93142	821.947	119.451	821.947	90.4017	821.947	81.6189	821.947	94.1433
820.1	-13.5462	820.1	0.56295	820.1	-30.3132	820.1	-31.2349	820.1	16.5303	820.1	-1.02442	820.164	-10.7426	820.164	-31.6694	820.164	-35.7336	820.164	33.3213	820.164	21.5756	820.164	29.2225	820.164	16.3585	820.164	3.17115	820.164	117.112	820.164	86.4183	820.164	126.43	820.164	92.5374
818.316	3.42509	818.316	-0.29034	818.316	-9.64315	818.316	-32.6767	818.316	21.8076	818.316	-1.09495	818.379	6.24427	818.379	-33.7201	818.379	6.5048	818.379	32.5259	818.379	-64.8675	818.379	30.2347	818.379	61.5412	818.379	1.76766	818.379	45.4671	818.379	82.0312	818.379	84.2186	818.379	90.7166
816.533	33.6513	816.533	-1.16273	816.533	-52.3776	816.533	-34.1847	816.533	10.8718	816.533	-1.12246	816.596	24.6994	816.596	-35.8297	816.596	-27.9313	816.596	31.6734	816.596	-42.1777	816.596	31.3212	816.596	-20.0807	816.596	-0.22858	816.596	82.9476	816.596	77.8489	816.596	61.1915	816.596	88.8761
814.748	-9.83675	814.748	-2.05857	814.748	-50.8832	814.748	-35.765	814.748	23.528	814.748	-1.1073	814.811	-30.5546	814.811	-38.0049	814.811	-21.0815	814.811	30.7663	814.811	89.5871	814.811	32.4935	814.811	-11.7625	814.811	-2.63228	814.811	52.6102	814.811	74.3824	814.811	88.2849	814.811	87.2194
812.963	2.68419	812.963	-2.98775	812.963	-46.4467	812.963	-37.418	812.963	8.18697	812.963	-1.05373	813.027	-15.0513	813.027	-40.2401	813.027	31.4483	813.027	29.8128	813.027	-38.0504	813.027	33.7531	813.027	3.91881	813.027	-5.16847	813.027	31.1274	813.027	71.9376	813.027	68.2122	813.027	85.9249
811.178	-56.9914	811.178	-3.94952	811.178	-75.8992	811.178	-39.1441	811.178	-57.2291	811.178	-0.9657	811.242	0.43761	811.242	-42.5408	811.242	-66.3092	811.242	28.816	811.242	14.119	811.242	35.109	811.242	-74.6956	811.242	-7.49985	811.242	90.6778	811.242	70.5843	811.242	92.3426	811.242	85.1433
809.393	39.4758	809.393	-4.94597	809.393	-87.6683	809.393	-40.9398	809.393	-43.0759	809.393	-0.8476	809.455	-53.3115	809.455	-44.907	809.455	43.6508	809.455	27.7821	809.455	67.755	809.455	36.5704	809.455	11.6809	809.455	-9.31814	809.455	95.7033	809.455	70.1578	809.455	92.8942	809.455	84.9736
807.605	44.5969	807.605	-5.9753	807.605	-86.1863	807.605	-42.8012	807.605	3.47091	807.605	-0.70631	807.67	-58.441	807.67	-47.3326	807.67	-20.1907	807.67	26.7201	807.67	-49.4429	807.67	38.1411	807.67	-13.8936	807.67	-10.4192	807.67	58.0231	807.67	70.3227	807.67	90.5002	807.67	85.4499
805.82	27.6301	805.82	-7.02803	805.82	-43.4864	805.82	-44.7208	805.82	-7.41142	805.82	-0.54649	805.883	-29.7158	805.883	-49.8239	805.883	27.8826	805.883	25.6347	805.883	52.7837	805.883	39.8295	805.883	-10.0172	805.883	-10.7413	805.883	65.9953	805.883	70.6815	805.883	66.0229	805.883	86.5419
804.033	-34.9614	804.033	-8.10414	804.033	-2.28525	804.033	-46.6997	804.033	25.8711	804.033	-0.37033	804.096	29.9016	804.096	-52.3811	804.096	75.9362	804.096	24.5324	804.096	-3.98358	804.096	41.6405	804.096	18.8755	804.096	-10.4098	804.096	91.6241	804.096	70.8692	804.096	107.787	804.096	88.1326
802.246	-48.9708	802.246	-9.20114	802.246	-14.0797	802.246	-48.7294	802.246	-18.8429	802.246	-0.18048	802.309	-104.745	802.309	-55.0053	802.309	81.2976	802.309	23.4166	802.309	6.97296	802.309	43.5789	802.309	-11.1064	802.309	-9.70423	802.309	48.0806	802.309	70.6494	802.309	103.916	802.309	90.0229
800.457	-55.6252	800.457	-10.3126	800.457	-50.8846	800.457	-50.8006	800.457	-19.3965	800.457	0.01916	800.521	-80.4496	800.521	-57.6981	800.521	76.3615	800.521	22.2895	800.521	-7.07521	800.521	45.6493	800.521	13.3547	800.521	-9.00045	800.521	98.7078	800.521	69.9616	800.521	72.0932	800.521	91.9374
798.67	-79.9287	798.67	-11.4486	798.67	0.57234	798.67	-52.8988	798.67	9.47178	798.67	0.22305	798.732	-76.7642	798.732	-60.4649	798.732	27.3065	798.732	21.151	798.732	128.921	798.732	47.8603	798.732	-57.8004	798.732	-8.67859	798.732	78.7121	798.732	68.9215	798.732	91.7609	798.732	93.5496
796.881	-36.5886	796.881	-12.6363	796.881	-120.041	796.881	-55.0247	796.881	25.0991	796.881	0.4238	796.945	-39.2581	796.945	-63.2985	796.945	75.3265	796.945	20.0048	796.945	92.8135	796.945	50.2082	796.945	7.82722	796.945	-9.04043	796.945	35.1979	796.945	67.7673	796.945	90.8329	796.945	94.5136
795.092	18.4868	795.092	-13.8939	795.092	4.90088	795.092	-57.1771	795.092	39.2556	795.092	0.61904	795.156	-75.2815	795.156	-66.2038	795.156	60.1124	795.156	18.8472	795.156	96.4345	795.156	52.7023	795.156	-10.3752	795.156	-10.2096	795.156	46.0953	795.156	66.792	795.156	114.895	795.156	94.5314
793.303	-38.1685	793.303	-15.238	793.303	-64.2248	793.303	-59.3575	793.303	-45.0604	793.303	0.80818	793.365	-92.1884	793.365	-69.1788	793.365	41.9674	793.365	17.6757	793.365	117.709	793.365	55.3487	793.365	-30.0432	793.365	-12.1106	793.365	87.8502	793.365	66.2459	793.365	87.5024	793.365	93.4002
791.512	31.5631	791.512	-16.6855	791.512	-112.754	791.512	-61.5651	791.512	-30.8811	791.512	0.99171	791.576	-65.0033	791.576	-72.2125	791.576	10.6103	791.576	16.4901	791.576	66.9736	791.576	58.1411	791.576	-14.4373	791.576	-14.4783	791.576	81.0945	791.576	66.2655	791.576	66.0001	791.576	91.0636
789.723	23.3995	789.723	-18.2275	789.723	-23.1707	789.723	-63.7906	789.723	-43.1444	789.723	1.16786	789.785	-52.5288	789.785	-75.3079	789.785	-55.9877	789.785	15.2861	789.785	-11.6317	789.785	61.091	789.785	32.0075	789.785	-16.8994	789.785	62.5876	789.785	66.8472	789.785	115.021	789.785	87.6516
787.932	-15.6101	787.932	-19.8428	787.932	-12.9466	787.932	-66.0316	787.932	0.41532	787.932	1.33756	787.994	-37.1252	787.994	-78.456	787.994	-38.835	787.994	14.0659	787.994	130.117	787.994	64.1947	787.994	7.92969	787.994	-18.9297	787.994	51.4313	787.994	67.8419	787.994	103.8	787.994	83.4636
786.141	-73.6953	786.141	-21.4971	786.141	-54.1241	786.141	-68.2836	786.141	-58.8235	786.141	1.50473	786.203	-178.847	786.203	-81.6512	786.203	19.4269	786.203	12.8322	786.203	67.7052	786.203	67.4489	786.203	-69.0007	786.203	-20.1925	786.203	72.5831	786.203	69.0076	786.203	64.6837	786.203	78.9321
784.35	-18.7213	784.35	-23.1621	784.35	-10.1416	784.35	-70.5468	784.35	18.4976	784.35	1.67651	784.412	-65.0686	784.412	-84.8895	784.412	55.6437	784.412	11.5903	784.412	28.8213	784.412	70.853	784.412	-35.7957	784.412	-20.4786	784.412	55.555	784.412	70.0757	784.412	75.4978	784.412	74.5459
782.557	3.93109	782.557	-24.8209	782.557	-49.8439	782.557	-72.8249	782.557	79.6452	782.557	1.86059	782.621	-48.2129	782.621	-88.1666	782.621	78.6371	782.621	10.3451	782.621	-21.7763	782.621	74.4001	782.621	-71.59	782.621	-19.8074	782.621	64.9515	782.621	70.8229	782.621	95.1117	782.621	70.7541
780.764	0.15579	780.764	-26.4629	780.764	-95.4011	780.764	-75.1212	780.764	-13.2981	780.764	2.0607	780.828	-139.956	780.828	-91.4828	780.828	4.77774	780.828	9.09831	780.828	158.04	780.828	78.0904	780.828	34.9601	780.828	-18.4302	780.828	125.698	780.828	71.1258	780.828	72.1616	780.828	67.8767
778.973	-50.5643	778.973	-28.0819	778.973	-49.9855	778.973	-77.4408	778.973	-16.7047	778.973	2.27468	779.035	-146.572	779.035	-94.8309	779.035	73.2541	779.035	7.85351	779.035	59.054	779.035	81.9128	779.035	-9.64264	779.035	-16.7907	779.035	73.457	779.035	70.9765	779.035	22.8152	779.035	66.0331
777.178	-93.9367	777.178	-29.7071	777.178	-47.1334	777.178	-79.7972	777.178	-20.1026	777.178	2.50041	777.242	-119.455	777.242	-98.206	777.242	-22.5637	777.242	6.61098	777.242	92.1218	777.242	85.8612	777.242	-19.0273	777.242	-15.4193	777.242	50.5716	777.242	70.4723	777.242	49.7566	777.242	65.1251
775.385	12.2703	775.385	-31.3562	775.385	-23.756	775.385	-82.1871	775.385	-10.2948	775.385	2.73821	775.449	-123.146	775.449	-101.603	775.449	37.0949	775.449	5.36981	775.449	-31.7105	775.449	89.933	775.449	-9.34841	775.449	-14.816	775.449	35.027	775.449	69.7705	775.449	38.5601	775.449	64.8671
773.592	-39.9004	773.592	-33.0443	773.592	-139.659	773.592	-84.6155	773.592	-82.5774	773.592	2.99392	773.654	-11.0317	773.654	-105.02	773.654	-70.3927	773.654	4.1264	773.654	67.3604	773.654	94.1326	773.654	-9.93993	773.654	-15.3289	773.654	60.5346	773.654	69.0334	773.654	56.6862	773.654	64.8653
771.797	0.27928	771.797	-34.7628	771.797	-107.488	771.797	-87.0809	771.797	22.5195	771.797	3.27344	771.859	-174.509	771.859	-108.45	771.859	58.1376	771.859	2.87758	771.859	52.0761	771.859	98.4509	771.859	-35.4494	771.859	-17.0753	771.859	140.257	771.859	68.3724	771.859	107.046	771.859	64.7196
770.002	-29.8975	770.002	-36.4845	770.002	-123.691	770.002	-89.5737	770.002	25.0064	770.002	3.58176	770.064	-173.801	770.064	-111.888	770.064	7.84727	770.064	1.61954	770.064	171.614	770.064	102.889	770.064	-3.80366	770.064	-19.8955	770.064	32.3847	770.064	67.8249	770.064	92.9093	770.064	64.1378
768.207	-5.86346	768.207	-38.1924	768.207	-78.3632	768.207	-92.0884	768.207	18.7103	768.207	3.92148	768.27	-129.148	768.27	-115.331	768.27	-29.2323	768.27	0.34972	768.27	116.779	768.27	107.443	768.27	-17.5881	768.27	-23.3775	768.27	49.0811	768.27	67.3537	768.27	74.383	768.27	63.0151
766.41	6.43556	766.41	-39.8848	766.41	-144.372	766.41	-94.6291	766.41	69.543	766.41	4.29217	766.475	-160.677	766.475	-118.776	766.475	-80.9375	766.475	-0.93192	766.475	0.46741	766.475	112.104	766.475	-29.9041	766.475	-26.935	766.475	105.312	766.475	66.8761	766.475	92.4787	766.475	61.465
764.613	-45.7026	764.613	-41.559	764.613	-137.142	764.613	-97.2023	764.613	50.0766	764.613	4.69005	764.678	-97.0233	764.678	-122.226	764.678	29.9142	764.678	-2.22485	764.678	98.0081	764.678	116.872	764.678	7.56551	764.678	-29.9218	764.678	39.9824	764.678	66.3109	764.678	15.3884	764.678	59.7933
762.818	-39.2639	762.818	-43.2122	762.818	-109.422	762.818	-99.8139	762.818	27.699	762.818	5.11061	762.881	-130.019	762.881	-125.675	762.881	-24.7041	762.881	-3.52505	762.881	18.381	762.881	121.731	762.881	-41.3552	762.881	-31.7721	762.881	44.9491	762.881	65.6176	762.881	43.7337	762.881	58.4093
761.021	-75.2783	761.021	-44.8535	761.021	-94.8945	761.021	-102.474	761.021	27.2932	761.021	5.54721	761.084	-167.393	761.084	-129.122	761.084	58.281	761.084	-4.83043	761.084	33.9325	761.084	126.672	761.084	-52.2027	761.084	-32.1106	761.084	80.6469	761.084	64.8291	761.084	26.6944	761.084	57.718
759.223	-64.4605	759.223	-46.479	759.223	-56.9695	759.223	-105.187	759.223	-12.611	759.223	5.98774	759.287	-119.886	759.287	-132.561	759.287	34.4148	759.287	-6.14035	759.287	40.7074	759.287	131.687	759.287	-102.555	759.287	-30.8365	759.287	79.746	759.287	64.0502	759.287	60.8742	759.287	58.0012
757.426	-21.4682	757.426	-48.0674	757.426	-127.315	757.426	-107.947	757.426	38.2084	757.426	6.41822	757.488	-29.985	757.488	-135.992	757.488	-23.0839	757.488	-7.456	757.488	106.013	757.488	136.775	757.488	-24.1548	757.488	-28.1485	757.488	61.289	757.488	63.4306	757.488	71.6301	757.488	59.3348
755.627	-54.5541	755.627	-49.605	755.627	-93.7964	755.627	-110.758	755.627	-25.064	755.627	6.8282	755.691	-115.628	755.691	-139.402	755.691	-4.50033	755.691	-8.77426	755.691	115.712	755.691	141.921	755.691	-64.2573	755.691	-24.5258	755.691	79.4032	755.691	63.1098	755.691	44.3549	755.691	61.551
753.828	-80.3187	753.828	-51.0731	753.828	-107.087	753.828	-113.613	753.828	25.7505	753.828	7.20917	753.893	-126.666	753.893	-142.793	753.893	-48.7978	753.893	-10.0988	753.893	164.905	753.893	147.136	753.893	66.7301	753.893	-20.6234	753.893	44.8682	753.893	63.177	753.893	82.8887	753.893	64.2842
752.029	-46.1416	752.029	-52.465	752.029	-77.9829	752.029	-116.507	752.029	35.6182	752.029	7.55763	752.094	-127.469	752.094	-146.158	752.094	-44.8304	752.094	-11.429	752.094	143.916	752.094	152.409	752.094	47.0841	752.094	-17.1752	752.094	54.203	752.094	63.6193	752.094	98.0136	752.094	67.0484
750.23	-109.905	750.23	-53.7819	750.23	-145.354	750.23	-119.425	750.23	7.49064	750.23	7.87267	750.293	-123.894	750.293	-149.499	750.293	-74.4778	750.293	-12.7673	750.293	144.879	750.293	157.744	750.293	-39.7858	750.293	-14.8477	750.293	81.0693	750.293	64.3188	750.293	38.5935	750.293	69.367
748.43	-90.3611	748.43	-55.0278	748.43	-144.028	748.43	-122.355	748.43	10.0685	748.43	8.15548	748.494	-140.776	748.494	-152.807	748.494	-107.029	748.494	-14.1094	748.494	-54.3359	748.494	163.121	748.494	-22.8741	748.494	-14.1374	748.494	45.0928	748.494	65.0638	748.494	84.4036	748.494	70.8828
746.629	-91.2826	746.629	-56.2035	746.629	-195.295	746.629	-125.271	746.629	30.1829	746.629	8.40773	746.693	-116.754	746.693	-156.088	746.693	9.43809	746.693	-15.4563	746.693	158.509	746.693	168.551	746.693	-68.7893	746.693	-15.2659	746.693	32.5039	746.693	65.6085	746.693	77.6012	746.693	71.4549
744.828	-54.2371	744.828	-57.3127	744.828	-125.324	744.828	-128.158	744.828	-32.9497	744.828	8.62709	744.893	-142.402	744.893	-159.337	744.893	25.082	744.893	-16.8043	744.893	168.26	744.893	174.025	744.893	-19.7554	744.893	-18.1681	744.893	79.7986	744.893	65.7224	744.893	63.4984	744.893	71.1716
743.027	-98.9803	743.027	-58.3661	743.027	-100.654	743.027	-131.005	743.027	-37.64	743.027	8.81124	743.092	-279.01	743.092	-162.556	743.092	-93.6097	743.092	-18.152	743.092	215.98	743.092	179.543	743.092	19.032	743.092	-22.5006	743.092	90.5666	743.092	65.254	743.092	87.3643	743.092	70.3161
741.227	-18.168	741.227	-59.391	741.227	-119.793	741.227	-133.808	741.227	-13.1246	741.227	8.95875	741.289	-205.353	741.289	-165.748	741.289	-7.87485	741.289	-19.4997	741.289	257.856	741.289	185.113	741.289	-9.35273	741.289	-27.7123	741.289	91.1089	741.289	64.1678	741.289	70.3431	741.289	69.2729
739.424	-49.7764	739.424	-60.4273	739.424	-188.55	739.424	-136.571	739.424	-64.5021	739.424	9.07	739.488	-179.89	739.488	-168.91	739.488	-117.74	739.488	-20.8424	739.488	220.905	739.488	190.721	739.488	-36.2657	739.488	-33.1621	739.488	90.1909	739.488	62.5433	739.488	37.2758	739.488	68.3981
737.621	-34.6848	737.621	-61.5234	737.621	-136.176	737.621	-139.288	737.621	88.4238	737.621	9.14467	737.686	-183.629	737.686	-172.051	737.686	78.8564	737.686	-22.1803	737.686	116.872	737.686	196.381	737.686	-44.2022	737.686	-38.2141	737.686	48.4166	737.686	60.5622	737.686	75.7174	737.686	67.9196
735.818	-28.358	735.818	-62.7278	735.818	-162.602	735.818	-141.957	735.818	12.2648	735.818	9.18525	735.883	-102.761	735.883	-175.168	735.883	-7.63348	735.883	-23.5091	735.883	139.809	735.883	202.082	735.883	-68.1839	735.883	-42.3688	735.883	8.11935	735.883	58.4505	735.883	66.0012	735.883	67.8543
734.016	-20.5811	734.016	-64.0591	734.016	-81.0995	734.016	-144.57	734.016	60.1132	734.016	9.19926	734.078	-166.321	734.078	-178.268	734.078	59.0519	734.078	-24.8272	734.078	199.214	734.078	207.827	734.078	-32.3641	734.078	-45.3228	734.078	68.4686	734.078	56.4333	734.078	53.3707	734.078	68.0105
732.211	-68.2209	732.211	-65.5132	732.211	-114.828	732.211	-147.127	732.211	-61.1857	732.211	9.19564	732.275	-117.578	732.275	-181.348	732.275	19.271	732.275	-26.1274	732.275	118.618	732.275	213.601	732.275	-41.7617	732.275	-47.0169	732.275	36.9312	732.275	54.6837	732.275	80.1133	732.275	68.0405
730.406	-98.3511	730.406	-67.069	730.406	-122.306	730.406	-149.617	730.406	37.6942	730.406	9.18942	730.471	-216.094	730.471	-184.417	730.471	-1.53823	730.471	-27.408	730.471	223.21	730.471	219.417	730.471	-49.7017	730.471	-47.5952	730.471	43.3069	730.471	53.312	730.471	95.1797	730.471	67.566
728.602	-109.527	728.602	-68.6863	728.602	-180.793	728.602	-152.028	728.602	-23.7736	728.602	9.19964	728.666	-206.722	728.666	-187.475	728.666	-42.7383	728.666	-28.662	728.666	256.35	728.666	225.27	728.666	-86.7879	728.666	-47.3664	728.666	67.1667	728.666	52.3567	728.666	50.4855	728.666	66.2966
726.797	-85.734	726.797	-70.3337	726.797	-162.034	726.797	-154.358	726.797	5.1311	726.797	9.24221	726.861	-175.502	726.861	-190.526	726.861	-89.7443	726.861	-29.8827	726.861	223.919	726.861	231.164	726.861	-46.6367	726.861	-46.7023	726.861	66.2444	726.861	51.813	726.861	72.8345	726.861	64.15
724.992	-70.6979	724.992	-72.0072	724.992	-166.596	724.992	-156.614	724.992	29.6606	724.992	9.32474	725.057	-176.346	725.057	-193.571	725.057	7.48627	725.057	-31.0644	725.057	308.048	725.057	237.103	725.057	-29.8141	725.057	-45.9481	725.057	65.321	725.057	51.6591	725.057	77.6915	725.057	61.3074
723.186	-25.0933	723.186	-73.7246	723.186	-204.657	723.186	-158.808	723.186	36.7114	723.186	9.45158	723.25	-239.82	723.25	-196.615	723.25	8.55469	723.25	-32.2017	723.25	365.942	723.25	243.099	723.25	-37.7615	723.25	-45.3434	723.25	44.0072	723.25	51.8791	723.25	56.3302	723.25	58.1995
721.379	-138.218	721.379	-75.496	721.379	-143.699	721.379	-160.949	721.379	33.5753	721.379	9.62589	721.443	-227.555	721.443	-199.658	721.443	-51.5265	721.443	-33.2892	721.443	167.564	721.443	249.146	721.443	-29.692	721.443	-44.9914	721.443	79.4857	721.443	52.4609	721.443	42.2577	721.443	55.41
719.572	29.6444	719.572	-77.3282	719.572	-173.023	719.572	-163.042	719.572	-0.11913	719.572	9.85136	719.637	-272.069	719.637	-202.701	719.637	25.2553	719.637	-34.3226	719.637	241.497	719.637	255.25	719.637	-43.4638	719.637	-44.854	719.637	11.5949	719.637	53.3844	719.637	35.4688	719.637	53.5375
717.766	-80.5398	717.766	-79.2311	717.766	-161.589	717.766	-165.091	717.766	-6.13847	717.766	10.1331	717.83	-223.425	717.83	-205.745	717.83	-114.838	717.83	-35.2979	717.83	276.111	717.83	261.413	717.83	-51.4103	717.83	-44.8007	717.83	33.9638	717.83	54.5884	717.83	44.6905	717.83	53.0348
715.957	-68.4632	715.957	-81.2196	715.957	-171.992	715.957	-167.105	715.957	66.4215	715.957	10.4755	716.021	-253.38	716.021	-208.792	716.021	-64.2615	716.021	-36.2144	716.021	313.638	716.021	267.648	716.021	-28.8031	716.021	-44.6788	716.021	59.2298	716.021	55.9418	716.021	53.9058	716.021	54.0803
714.15	-97.1247	714.15	-83.3012	714.15	-135.844	714.15	-169.088	714.15	25.4957	714.15	10.8822	714.215	-216.406	714.215	-211.838	714.215	-36.9799	714.215	-37.0705	714.215	314.782	714.215	273.947	714.215	-41.1186	714.215	-44.4051	714.215	81.5741	714.215	57.2222	714.215	60.2071	714.215	56.5055
712.342	-79.2434	712.342	-85.4685	712.342	-146.257	712.342	-171.052	712.342	28.226	712.342	11.3567	712.406	-153.28	712.406	-214.89	712.406	-75.1519	712.406	-37.8693	712.406	189.423	712.406	280.328	712.406	-95.6065	712.406	-44.0045	712.406	57.3687	712.406	58.1433	712.406	54.8692	712.406	59.829
710.533	-59.922	710.533	-87.6874	710.533	-166.847	710.533	-172.997	710.533	-27.1934	710.533	11.903	710.596	-218.138	710.596	-217.951	710.596	-44.9685	710.596	-38.6138	710.596	384.009	710.596	286.794	710.596	-58.4753	710.596	-43.6523	710.596	33.1725	710.596	58.3918	710.596	53.8936	710.596	63.3517
708.723	-59.5138	708.723	-89.9242	708.723	-194.702	708.723	-174.93	708.723	-9.8987	708.723	12.5167	708.787	-223.366	708.787	-221.013	708.787	-75.8465	708.787	-39.3069	708.787	225.28	708.787	293.334	708.787	-22.8161	708.787	-43.6501	708.787	97.6562	708.787	57.7	708.787	66.0005	708.787	66.3226
706.914	-62.0154	706.914	-92.1483	706.914	-238.531	706.914	-176.853	706.914	-31.8414	706.914	13.1891	706.977	-298.355	706.977	-224.085	706.977	6.6456	706.977	-39.9519	706.977	425.599	706.977	299.96	706.977	-11.8834	706.977	-44.3392	706.977	63.2863	706.977	55.9358	706.977	124.604	706.977	68.1335
705.104	-134.262	705.104	-94.3448	705.104	-196.626	705.104	-178.776	705.104	24.6914	705.104	13.9128	705.168	-232.375	705.168	-227.161	705.168	-11.1479	705.168	-40.5515	705.168	301.825	705.168	306.655	705.168	-63.4317	705.168	-46.0291	705.168	50.7255	705.168	53.1509	705.168	43.6996	705.168	68.4584
703.293	-69.9406	703.293	-96.4916	703.293	-185.249	703.293	-180.703	703.293	7.12577	703.293	14.6755	703.357	-189.675	703.357	-230.248	703.357	-17.3106	703.357	-41.1091	703.357	385.846	703.357	313.429	703.357	-8.92279	703.357	-48.8734	703.357	45.4314	703.357	49.6192	703.357	71.7741	703.357	67.3509
701.482	-100.048	701.482	-98.576	701.482	-208.734	701.482	-182.642	701.482	-23.4928	701.482	15.467	701.545	-181.856	701.545	-233.347	701.545	-24.9206	701.545	-41.6251	701.545	241.848	701.545	320.278	701.545	-40.1253	701.545	-52.8122	701.545	47.3986	701.545	45.7998	701.545	92.5722	701.545	65.2229
699.67	-172.253	699.67	-100.603	699.67	-178.496	699.67	-184.6	699.67	-0.36919	699.67	16.2803	699.734	-252.44	699.734	-236.453	699.734	-45.59	699.734	-42.1008	699.734	235.847	699.734	327.18	699.734	-61.1505	699.734	-57.5438	699.734	1.45219	699.734	42.2611	699.734	16.0843	699.734	62.7406
697.857	-119.599	697.857	-102.581	697.857	-212.144	697.857	-186.579	697.857	-16.4392	697.857	17.1132	697.922	-251.874	697.922	-239.575	697.922	-15.4441	697.922	-42.5374	697.922	316.96	697.922	334.144	697.922	-118.459	697.922	-62.5346	697.922	84.7119	697.922	39.5816	697.922	61.5595	697.922	60.6638
696.045	-139.533	696.045	-104.507	696.045	-232.72	696.045	-188.586	696.045	21.2006	696.045	17.9642	696.109	-241.152	696.109	-242.711	696.109	-46.2599	696.109	-42.9379	696.109	302.267	696.109	341.154	696.109	-59.6474	696.109	-67.1268	696.109	51.8356	696.109	38.2201	696.109	69.2811	696.109	59.638
694.232	-133.348	694.232	-106.356	694.232	-208.315	694.232	-190.621	694.232	34.1666	694.232	18.8321	694.297	-266.709	694.297	-245.86	694.297	-114.779	694.297	-43.3073	694.297	361.584	694.297	348.204	694.297	-44.3918	694.297	-70.6508	694.297	17.5224	694.297	38.4284	694.297	58.1367	694.297	60.0313
692.42	-138.776	692.42	-108.09	692.42	-166.519	692.42	-192.682	692.42	-7.98389	692.42	19.7175	692.484	-215.38	692.484	-249.025	692.484	-81.7289	692.484	-43.6515	692.484	506.462	692.484	355.288	692.484	-101.671	692.484	-72.5653	692.484	12.2341	692.484	40.2019	692.484	45.5459	692.484	61.8321
690.605	-157.26	690.605	-109.682	690.605	-161.004	690.605	-194.765	690.605	-10.9517	690.605	20.617	690.67	-204.688	690.67	-252.209	690.67	-116.849	690.67	-43.9771	690.67	426.517	690.67	362.408	690.67	-63.2174	690.67	-72.5717	690.67	-7.55537	690.67	43.2931	690.67	88.0653	690.67	64.6458
688.793	-82.9507	688.793	-111.106	688.793	-125.048	688.793	-196.866	688.793	58.5802	688.793	21.528	688.857	-246.193	688.857	-255.403	688.857	-85.2577	688.857	-44.29	688.857	420.552	688.857	369.541	688.857	-101.623	688.857	-70.6995	688.857	62.5526	688.857	47.2717	688.857	43.575	688.857	67.7792
686.979	-91.3036	686.979	-112.356	686.979	-209.421	686.979	-198.983	686.979	-37.1512	686.979	22.4537	687.043	-293.483	687.043	-258.615	687.043	-133.401	687.043	-44.5966	687.043	488.531	687.043	376.695	687.043	-44.3497	687.043	-67.2916	687.043	81.8933	687.043	51.6405	687.043	75.926	687.043	70.4193
685.162	-101.109	685.162	-113.424	685.162	-225.653	685.162	-201.117	685.162	57.0063	685.162	23.3979	685.227	-276.997	685.227	-261.844	685.227	-42.4013	685.227	-44.9028	685.227	373.907	685.227	383.863	685.227	-45.073	685.227	-62.966	685.227	108.469	685.227	55.9355	685.227	80.7262	685.227	71.8216
683.348	-121.055	683.348	-114.298	683.348	-211.454	683.348	-203.263	683.348	-0.99472	683.348	24.3626	683.412	-254.722	683.412	-265.085	683.412	-125.296	683.412	-45.214	683.412	347.715	683.412	391.021	683.412	-87.812	683.412	-58.5038	683.412	22.0249	683.412	59.815	683.412	47.8552	683.412	71.4938
681.531	-109.133	681.531	-114.977	681.531	-247.965	681.531	-205.425	681.531	13.462	681.531	25.3541	681.596	-291.852	681.596	-268.347	681.596	-22.7488	681.596	-45.5342	681.596	324.451	681.596	398.179	681.596	-61.0096	681.596	-54.6882	681.596	65.9801	681.596	63.1145	681.596	109.147	681.596	69.3308
679.715	-81.2936	679.715	-115.473	679.715	-201.921	679.715	-207.604	679.715	-11.1786	679.715	26.3801	679.779	-291.316	679.779	-271.625	679.779	1.55594	679.779	-45.8676	679.779	385.199	679.779	405.324	679.779	-61.7365	679.779	-52.1835	679.779	85.2953	679.779	65.8261	679.779	57.456	679.779	65.6378
677.898	-66.5023	677.898	-115.805	677.898	-232.635	677.898	-209.797	677.898	36.5879	677.898	27.4471	677.963	-325.53	677.963	-274.918	677.963	-59.5663	677.963	-46.2155	677.963	366.302	677.963	412.447	677.963	-17.5853	677.963	-51.4084	677.963	61.167	677.963	68.0543	677.963	110.027	677.963	61.0801
676.082	-138.568	676.082	-115.993	676.082	-183.73	676.082	-211.999	676.082	104.604	676.082	28.5587	676.146	-272.885	676.146	-278.224	676.146	-55.5227	676.146	-46.5781	676.146	399.53	676.146	419.547	676.146	-27.0121	676.146	-52.4736	676.146	58.7601	676.146	69.938	676.146	49.674	676.146	56.5451
674.264	-107.865	674.264	-116.049	674.264	-218.786	674.264	-214.208	674.264	14.8653	674.264	29.7151	674.328	-259.344	674.328	-281.546	674.328	-83.3146	674.328	-46.955	674.328	360.409	674.328	426.628	674.328	-43.6742	674.328	-55.1727	674.328	46.2225	674.328	71.5812	674.328	25.5241	674.328	52.9656
672.447	-133.602	672.447	-115.966	672.447	-146.77	672.447	-216.42	672.447	64.0622	672.447	30.9132	672.512	-215.427	672.512	-284.878	672.512	-34.4131	672.512	-47.345	672.512	406.664	672.512	433.675	672.512	-64.6694	672.512	-59.0435	672.512	61.178	672.512	73.0022	672.512	24.5331	672.512	51.1323
670.629	-170.906	670.629	-115.749	670.629	-125.418	670.629	-218.644	670.629	82.87	670.629	32.1547	670.693	-226.5	670.693	-288.229	670.693	-10.121	670.693	-47.7486	670.693	552.718	670.693	440.706	670.693	-65.4099	670.693	-63.4364	670.693	89.1419	670.693	74.1453	670.693	51.0219	670.693	51.5656
668.809	-125.776	668.809	-115.44	668.809	-193.738	668.809	-220.884	668.809	51.0658	668.809	33.4402	668.873	-280.958	668.873	-291.6	668.873	-84.1691	668.873	-48.1662	668.873	461.571	668.873	447.725	668.873	-79.1689	668.873	-67.642	668.873	102.63	668.873	74.912	668.873	54.3593	668.873	54.4309
666.99	-76.3333	666.99	-115.094	666.99	-263.472	666.99	-223.145	666.99	-19.7498	666.99	34.7633	667.055	-339.725	667.055	-294.988	667.055	-52.6426	667.055	-48.5962	667.055	418.176	667.055	454.724	667.055	-79.9107	667.055	-70.9957	667.055	82.8592	667.055	75.2301	667.055	36.0093	667.055	59.5434
665.17	-104.971	665.17	-114.76	665.17	-243.569	665.17	-225.434	665.17	-6.6937	665.17	36.1183	665.234	-277.062	665.234	-298.402	665.234	-145.429	665.234	-49.0365	665.234	451.425	665.234	461.724	665.234	-125.463	665.234	-72.939	665.234	86.2217	665.234	75.137	665.234	27.7836	665.234	66.4522
663.352	-84.4673	663.352	-114.476	663.352	-230.902	663.352	-227.755	663.352	93.0638	663.352	37.4937	663.416	-295.348	663.416	-301.836	663.416	-31.5313	663.416	-49.4825	663.416	357.498	663.416	468.717	663.416	-39.4981	663.416	-73.0884	663.416	79.4668	663.416	74.8173	663.416	71.5819	663.416	74.5482
661.529	-100.1	661.529	-114.267	661.529	-177.801	661.529	-230.118	661.529	78.6538	661.529	38.8862	661.594	-245.739	661.594	-305.303	661.594	-43.3726	661.594	-49.9305	661.594	437.006	661.594	475.735	661.594	-53.2628	661.594	-71.2113	661.594	64.044	661.594	74.6285	661.594	139.916	661.594	83.218
659.709	-83.9539	659.709	-114.172	659.709	-202.72	659.709	-232.517	659.709	9.37332	659.709	40.2816	659.773	-264.034	659.773	-308.792	659.773	-6.09718	659.773	-50.3738	659.773	509.255	659.773	482.762	659.773	-68.4662	659.773	-67.2313	659.773	65.9599	659.773	75.0443	659.773	121.558	659.773	91.9481
657.889	-124.136	657.889	-114.232	657.889	-233.408	657.889	-234.955	657.889	10.8878	657.889	41.6733	657.953	-332.863	657.953	-312.311	657.953	-41.0358	657.953	-50.8075	657.953	429.861	657.953	489.816	657.953	-85.1089	657.953	-61.1478	657.953	40.4376	657.953	76.5964	657.953	98.8748	657.953	100.429
656.066	-133.99	656.066	-114.481	656.066	-240.99	656.066	-237.435	656.066	25.4019	656.066	43.0607	656.131	-345.366	656.131	-315.862	656.131	-47.0829	656.131	-51.2281	656.131	399.609	656.131	496.912	656.131	-61.3263	656.131	-52.9942	656.131	64.0091	656.131	79.7712	656.131	129.616	656.131	108.585
654.244	-116.423	654.244	-114.955	654.244	-232.696	654.244	-239.953	654.244	41.3595	654.244	44.4382	654.309	-350.649	654.309	-319.441	654.309	-25.7015	654.309	-51.6332	654.309	500.722	654.309	504.052	654.309	-62.0937	654.309	-42.8011	654.309	83.2381	654.309	84.9176	654.309	62.1959	654.309	116.555
652.422	-176.788	652.422	-115.681	652.422	-253.27	652.422	-242.508	652.422	115.034	652.422	45.8017	652.486	-342.946	652.486	-323.045	652.486	-75.0327	652.486	-52.0218	652.486	470.488	652.486	511.244	652.486	-29.6754	652.486	-30.5649	652.486	125.544	652.486	92.1925	652.486	101.586	652.486	124.644
650.598	-165.002	650.598	-116.673	650.598	-278.17	650.598	-245.102	650.598	-19.0537	650.598	47.1516	650.662	-306.402	650.662	-326.671	650.662	-37.7807	650.662	-52.3929	650.662	443.173	650.662	518.509	650.662	8.49341	650.662	-16.2513	650.662	111.565	650.662	101.546	650.662	138.071	650.662	133.244
648.775	-107.073	648.775	-117.928	648.775	-236.715	648.775	-247.725	648.775	80.5748	648.775	48.4876	648.84	-340.546	648.84	-330.309	648.84	-68.3297	648.84	-52.7453	648.84	486.544	648.84	525.842	648.84	-2.39408	648.84	0.16463	648.84	97.5925	648.84	112.744	648.84	148.576	648.84	142.743
646.951	-106.856	646.951	-119.436	646.951	-263.057	646.951	-250.379	646.951	59.0418	646.951	49.8169	647.016	-311.236	647.016	-333.966	647.016	-113.281	647.016	-53.0799	647.016	424.653	647.016	533.276	647.016	-17.6069	647.016	18.6794	647.016	108.137	647.016	125.443	647.016	147.539	647.016	153.461
645.127	-125.385	645.127	-121.178	645.127	-303.807	645.127	-253.052	645.127	27.4346	645.127	51.1421	645.191	-338.165	645.191	-337.637	645.191	0.36627	645.191	-53.3964	645.191	530.026	645.191	540.818	645.191	50.7971	645.191	39.1955	645.191	133.091	645.191	139.256	645.191	150.827	645.191	165.581
643.301	-126.618	643.301	-123.135	643.301	-281.131	643.301	-255.738	643.301	41.9688	643.301	52.467	643.365	-350.677	643.365	-341.324	643.365	-63.3117	643.365	-53.6937	643.365	491.244	643.365	548.493	643.365	15.3943	643.365	61.505	643.365	119.117	643.365	153.829	643.365	185.818	643.365	179.128
641.477	-91.8314	641.477	-125.284	641.477	-228.208	641.477	-258.422	641.477	44.9747	641.477	53.7915	641.541	-292.576	641.541	-345.017	641.541	11.3717	641.541	-53.9696	641.541	638.358	641.541	556.301	641.541	108.248	641.541	85.2633	641.541	223.303	641.541	168.867	641.541	215.028	641.541	193.963
639.65	-68.5936	639.65	-127.603	639.65	-222.856	639.65	-261.103	639.65	109.93	639.65	55.1176	639.715	-286.372	639.715	-348.721	639.715	-14.8179	639.715	-54.2227	639.715	611.114	639.715	564.274	639.715	124.703	639.715	110.029	639.715	171.857	639.715	184.16	639.715	238.461	639.715	209.814
637.824	-95.7796	637.824	-130.065	637.824	-295.282	637.824	-263.773	637.824	22.1974	637.824	56.444	637.889	-370.907	637.889	-352.428	637.889	-26.5898	637.889	-54.4503	637.889	608.378	637.889	572.416	637.889	105.142	637.889	135.287	637.889	176.603	637.889	199.545	637.889	212.913	637.889	226.308
635.998	-125.838	635.998	-132.66	635.998	-251.049	635.998	-266.43	635.998	69.8605	635.998	57.771	636.062	-358.934	636.062	-356.135	636.062	-2.35659	636.062	-54.6491	636.062	496.222	636.062	580.74	636.062	183.499	636.062	160.526	636.062	221.661	636.062	214.877	636.062	220.494	636.062	243.041
634.17	-153.011	634.17	-135.385	634.17	-229.877	634.17	-269.07	634.17	88.7166	634.17	59.0994	634.236	-345.53	634.236	-359.838	634.236	-42.9107	634.236	-54.8168	634.236	634.609	634.236	589.256	634.236	215.751	634.236	185.308	634.236	255.18	634.236	229.994	634.236	236.707	634.236	259.639
632.344	-134.12	632.344	-138.225	632.344	-269.163	632.344	-271.681	632.344	-10.444	632.344	60.4232	632.408	-337.897	632.408	-363.538	632.408	27.3747	632.408	-54.953	632.408	607.443	632.408	597.983	632.408	207.686	632.408	209.339	632.408	255.579	632.408	244.708	632.408	237.079	632.408	275.821
630.516	-136.829	630.516	-141.175	630.516	-289.732	630.516	-274.267	630.516	117.785	630.516	61.7431	630.58	-277.033	630.58	-367.228	630.58	-3.09018	630.58	-55.0559	630.58	704.041	630.58	606.919	630.58	214.011	630.58	232.503	630.58	264.61	630.58	258.811	630.58	305.076	630.58	291.441
628.688	-132.349	628.688	-144.234	628.688	-295.911	628.688	-276.83	628.688	43.1307	628.688	63.0587	628.752	-388.823	628.752	-370.904	628.752	-33.5377	628.752	-55.1239	628.752	722.925	628.752	616.073	628.752	276.431	628.752	254.887	628.752	229.041	628.752	272.122	628.752	362.97	628.752	306.519
626.859	-168.146	626.859	-147.41	626.859	-326.539	626.859	-279.374	626.859	89.3217	626.859	64.3731	626.924	-427.216	626.924	-374.566	626.924	-53.9006	626.924	-55.1543	626.924	648.33	626.924	625.455	626.924	207.946	626.924	276.752	626.924	256.767	626.924	284.54	626.924	325.916	626.924	321.23
625.029	-205.371	625.029	-150.68	625.029	-321.216	625.029	-281.903	625.029	39.1632	625.029	65.6897	625.094	-398.021	625.094	-378.215	625.094	-84.316	625.094	-55.1437	625.094	629.865	625.094	635.081	625.094	333.595	625.094	298.482	625.094	324.736	625.094	296.089	625.094	359.331	625.094	335.865
623.199	-154.898	623.199	-154.006	623.199	-236.839	623.199	-284.411	623.199	16.3454	623.199	67.0139	623.264	-371.718	623.264	-381.848	623.264	-78.7771	623.264	-55.0901	623.264	808.354	623.264	644.95	623.264	336.995	623.264	320.494	623.264	376.86	623.264	306.946	623.264	361.104	623.264	350.76
621.369	-143.258	621.369	-157.355	621.369	-316.339	621.369	-286.894	621.369	121.447	621.369	68.3538	621.434	-348.305	621.434	-385.466	621.434	-74.6749	621.434	-54.9923	621.434	663.412	621.434	655.067	621.434	303.026	621.434	343.159	621.434	309.674	621.434	317.436	621.434	315.45	621.434	366.213
619.539	-115.823	619.539	-160.68	619.539	-272.242	619.539	-289.344	619.539	52.653	619.539	69.7173	619.604	-360.827	619.604	-389.067	619.604	5.57793	619.604	-54.8497	619.604	599.011	619.604	665.436	619.604	438.612	619.604	366.715	619.604	308.612	619.604	327.992	619.604	357.461	619.604	382.404
617.709	-125.755	617.709	-163.93	617.709	-291.374	617.709	-291.755	617.709	70.0822	617.709	71.1122	617.773	-410.693	617.773	-392.652	617.773	-90.8877	617.773	-54.6638	617.773	658.185	617.773	676.065	617.773	390.264	617.773	391.218	617.773	281.692	617.773	339.081	617.773	393.704	617.773	399.332
615.877	-155.796	615.877	-167.07	615.877	-261.677	615.877	-294.122	615.877	77.4554	615.877	72.5449	615.941	-374.377	615.941	-396.223	615.941	-6.35524	615.941	-54.4381	615.941	619.697	615.941	686.967	615.941	396.507	615.941	416.52	615.941	379.725	615.941	351.131	615.941	441.417	615.941	416.795
614.045	-227.465	614.045	-170.078	614.045	-312.401	614.045	-296.444	614.045	97.7509	614.045	74.0116	614.109	-477.351	614.109	-399.778	614.109	-29.5427	614.109	-54.1777	614.109	684.612	614.109	698.135	614.109	401.309	614.109	442.285	614.109	371.463	614.109	364.457	614.109	430.24	614.109	434.418
612.213	-187.142	612.213	-172.946	612.213	-294.205	612.213	-298.721	612.213	44.8346	612.213	75.5066	612.277	-393.674	612.277	-403.321	612.277	-25.4433	612.277	-53.8873	612.277	558.595	612.277	709.565	612.277	443.426	612.277	468.063	612.277	363.203	612.277	379.214	612.277	429.115	612.277	451.733
610.381	-115.273	610.381	-175.675	610.381	-344.906	610.381	-300.955	610.381	78.0514	610.381	77.0262	610.445	-390.405	610.445	-406.854	610.445	-70.1352	610.445	-53.5706	610.445	721.101	610.445	721.259	610.445	466.864	610.445	493.381	610.445	385.082	610.445	395.393	610.445	481.088	610.445	468.292
608.547	-169.703	608.547	-178.256	608.547	-312.377	608.547	-303.156	608.547	61.041	608.547	78.5683	608.611	-471.795	608.611	-410.384	608.611	-64.5881	608.611	-53.2291	608.611	652.556	608.611	733.235	608.611	619.414	608.611	517.861	608.611	435.643	608.611	412.847	608.611	522.99	608.611	483.803
606.713	-212.637	606.713	-180.669	606.713	-353.021	606.713	-305.326	606.713	29.6981	606.713	80.1287	606.779	-431.22	606.779	-413.903	606.779	-38.9582	606.779	-52.8667	606.779	678.715	606.779	745.46	606.779	509.394	606.779	541.32	606.779	418.763	606.779	431.337	606.779	513.233	606.779	498.234
604.879	-215.403	604.879	-182.891	604.879	-342.024	604.879	-307.462	604.879	68.6416	604.879	81.708	604.945	-383.503	604.945	-417.42	604.945	-99.3819	604.945	-52.4816	604.945	714.92	604.945	757.964	604.945	554.301	604.945	563.883	604.945	421.965	604.945	450.621	604.945	493.441	604.945	511.905
603.045	-251.148	603.045	-184.89	603.045	-342.507	603.045	-309.559	603.045	116.172	603.045	83.3128	603.109	-480.622	603.109	-420.936	603.109	-135.401	603.109	-52.0717	603.109	743.959	603.109	770.747	603.109	653.662	603.109	586.025	603.109	509.752	603.109	470.512	603.109	519.535	603.109	525.492
601.211	-156.446	601.211	-186.638	601.211	-281.36	601.211	-311.615	601.211	57.6129	601.211	84.9492	601.275	-336.887	601.275	-424.447	601.275	-86.8301	601.275	-51.636	601.275	625.348	601.275	783.774	601.275	615.372	601.275	608.578	601.275	472.794	601.275	490.939	601.275	571.417	601.275	539.982
599.375	-219.429	599.375	-188.112	599.375	-283.302	599.375	-313.632	599.375	87.9325	599.375	86.6199	599.439	-525.691	599.439	-427.961	599.439	-168.686	599.439	-51.1701	599.439	675.912	599.439	797.076	599.439	630.117	599.439	632.706	599.439	494.605	599.439	511.998	599.439	498.599	599.439	556.566
597.539	-170.639	597.539	-189.293	597.539	-321.064	597.539	-315.608	597.539	148.326	597.539	88.321	597.604	-463.688	597.604	-431.478	597.604	-80.0102	597.604	-50.6702	597.604	716.433	597.604	810.64	597.604	566.055	597.604	659.789	597.604	572.279	597.604	533.957	597.604	554.756	597.604	576.48
595.703	-173.442	595.703	-190.154	595.703	-268.577	595.703	-317.543	595.703	58.2978	595.703	90.0528	595.768	-501.982	595.768	-435	595.768	-98.7994	595.768	-50.1328	595.768	721.137	595.768	824.463	595.768	626.634	595.768	691.301	595.768	522.436	595.768	557.261	595.768	619.478	595.768	600.851
593.867	-220.641	593.867	-190.678	593.867	-347.862	593.867	-319.435	593.867	117.242	593.867	91.8136	593.932	-450.045	593.932	-438.528	593.932	-111.849	593.932	-49.5527	593.932	788.857	593.932	838.546	593.932	737.301	593.932	728.648	593.932	601.495	593.932	582.502	593.932	612.569	593.932	630.545
592.029	-232.034	592.029	-190.859	592.029	-262.477	592.029	-321.284	592.029	98.8505	592.029	93.6043	592.094	-426.774	592.094	-442.071	592.094	-43.2848	592.094	-48.9228	592.094	691.925	592.094	852.918	592.094	813.552	592.094	773.009	592.094	571.707	592.094	610.377	592.094	631.431	592.094	666.076
590.191	-191.901	590.191	-190.697	590.191	-313.112	590.191	-323.087	590.191	140.584	590.191	95.422	590.258	-376.318	590.258	-445.623	590.258	-13.3956	590.258	-48.243	590.258	683.781	590.258	867.541	590.258	819.629	590.258	825.184	590.258	662.165	590.258	641.617	590.258	690.36	590.258	707.551
588.354	-190.428	588.354	-190.22	588.354	-365.158	588.354	-324.848	588.354	62.0984	588.354	97.2637	588.42	-483.301	588.42	-449.196	588.42	-75.1008	588.42	-47.5066	588.42	760.089	588.42	882.458	588.42	831.424	588.42	885.512	588.42	660.994	588.42	676.916	588.42	712.054	588.42	754.694
586.516	-166.072	586.516	-189.469	586.516	-305.595	586.516	-326.566	586.516	118.129	586.516	99.1289	586.58	-520.141	586.58	-452.791	586.58	3.42803	586.58	-46.7094	586.58	734.806	586.58	897.673	586.58	936.199	586.58	953.799	586.58	658.39	586.58	716.811	586.58	810.989	586.58	806.902
584.678	-183.211	584.678	-188.473	584.678	-324.73	584.678	-328.241	584.678	79.736	584.678	101.014	584.742	-449.689	584.742	-456.405	584.742	-101.155	584.742	-45.8512	584.742	868.299	584.742	913.154	584.742	1006.6	584.742	1029.32	584.742	743.035	584.742	761.572	584.742	888.423	584.742	863.321
582.838	-184.62	582.838	-187.268	582.838	-315.265	582.838	-329.879	582.838	147.177	582.838	102.914	582.902	-542.293	582.902	-460.048	582.902	-109.878	582.902	-44.9272	582.902	843.023	582.902	928.935	582.902	1102.69	582.902	1110.86	582.902	861.956	582.902	811.09	582.902	935.788	582.902	922.939
580.998	-176.028	580.998	-185.915	580.998	-344.409	580.998	-331.479	580.998	44.4646	580.998	104.823	581.062	-469.022	581.062	-463.718	581.062	-82.8546	581.062	-43.9353	581.062	942.146	581.062	945.001	581.062	1144.42	581.062	1196.8	581.062	812.124	581.062	864.766	581.062	981.7	581.062	984.626
579.158	-200.318	579.158	-184.477	579.158	-356.392	579.158	-333.051	579.158	81.8679	579.158	106.732	579.223	-428.663	579.223	-467.416	579.223	-75.8502	579.223	-42.8753	579.223	939.755	579.223	961.339	579.223	1306.18	579.223	1285.2	579.223	940.974	579.223	921.457	579.223	1021.87	579.223	1047.16
577.318	-180.306	577.318	-183.02	577.318	-352.656	577.318	-334.606	577.318	123.54	577.318	108.634	577.383	-464.059	577.383	-471.14	577.383	-38.8392	577.383	-41.7474	577.383	895.937	577.383	977.942	577.383	1373.55	577.383	1373.85	577.383	951.159	577.383	979.481	577.383	1076.31	577.383	1109.22
575.477	-171.74	575.477	-181.604	575.477	-313.215	575.477	-336.153	575.477	99.4774	575.477	110.527	575.541	-536.59	575.541	-474.895	575.541	-81.8441	575.541	-40.5488	575.541	916.446	575.541	994.826	575.541	1485.17	575.541	1460.42	575.541	1072.77	575.541	1036.7	575.541	1176.44	575.541	1169.33
573.635	-197.461	573.635	-180.292	573.635	-318.072	573.635	-337.693	573.635	59.7151	573.635	112.408	573.699	-520.538	573.699	-478.674	573.699	-56.2697	573.699	-39.2862	573.699	904.107	573.699	1011.95	573.699	1566.74	573.699	1542.44	573.699	1057.2	573.699	1090.65	573.699	1257.95	573.699	1225.85
571.793	-204.613	571.793	-179.149	571.793	-342.923	571.793	-339.227	571.793	132.774	571.793	114.284	571.857	-523.061	571.857	-482.478	571.857	-22.1369	571.857	-37.9634	571.857	877.505	571.857	1029.32	571.857	1676.82	571.857	1617.4	571.857	1167.3	571.857	1138.81	571.857	1293.73	571.857	1277
569.951	-154.666	569.951	-178.23	569.951	-392.034	569.951	-340.759	569.951	81.5999	569.951	116.162	570.016	-487.041	570.016	-486.308	570.016	-95.085	570.016	-36.5913	570.016	898.036	570.016	1046.9	570.016	1656.94	570.016	1682.82	570.016	1238.8	570.016	1178.83	570.016	1353.75	570.016	1320.86
568.107	-110.459	568.107	-177.563	568.107	-315.535	568.107	-342.295	568.107	133.208	568.107	118.059	568.174	-459.605	568.174	-490.164	568.174	-45.2539	568.174	-35.1762	568.174	955.675	568.174	1064.69	568.174	1811.19	568.174	1736.37	568.174	1214.64	568.174	1208.76	568.174	1408.04	568.174	1355.57
566.266	-226.086	566.266	-177.165	566.266	-371.773	566.266	-343.836	566.266	103.457	566.266	119.981	566.33	-469.29	566.33	-494.052	566.33	-129.571	566.33	-33.7252	566.33	1070.38	566.33	1082.68	566.33	1778.44	566.33	1775.98	566.33	1286.09	566.33	1227.36	566.33	1383.82	566.33	1379.45
564.422	-173.336	564.422	-177.053	564.422	-363.798	564.422	-345.391	564.422	152.178	564.422	121.94	564.486	-436.177	564.486	-497.966	564.486	-55.4989	564.486	-32.2496	564.486	1112.29	564.486	1100.85	564.486	1865.53	564.486	1800.02	564.486	1297.59	564.486	1234.11	564.486	1449.49	564.486	1391.25
562.576	-156.273	562.576	-177.263	562.576	-370.097	562.576	-346.968	562.576	158.088	562.576	123.935	562.643	-451.574	562.643	-501.907	562.643	-88.424	562.643	-30.758	562.643	1138.51	562.643	1119.18	562.643	1811.39	562.643	1807.52	562.643	1263.44	562.643	1229.35	562.643	1453.79	562.643	1390.33
560.732	-210.515	560.732	-177.82	560.732	-364.987	560.732	-348.575	560.732	111.236	560.732	125.96	560.799	-568.203	560.799	-505.877	560.799	-54.3152	560.799	-29.26	560.799	1036.39	560.799	1137.64	560.799	1901.27	560.799	1798.28	560.799	1186.54	560.799	1214.15	560.799	1371.12	560.799	1376.82
558.887	-231.951	558.887	-178.729	558.887	-332.803	558.887	-350.231	558.887	149.934	558.887	128.011	558.953	-479.51	558.953	-509.879	558.953	-0.26376	558.953	-27.7633	558.953	1094	558.953	1156.23	558.953	1884.2	558.953	1773.02	558.953	1226.56	558.953	1190.19	558.953	1365.46	558.953	1351.67
557.043	-133.668	557.043	-179.97	557.043	-329.139	557.043	-351.941	557.043	151.554	557.043	130.075	557.107	-494.901	557.107	-513.912	557.107	-1.81609	557.107	-26.2792	557.107	1143.04	557.107	1174.9	557.107	1733.17	557.107	1733.38	557.107	1199.57	557.107	1159.48	557.107	1344.12	557.107	1316.6
555.197	-118.08	555.197	-181.484	555.197	-396.725	555.197	-353.713	555.197	86.2044	555.197	132.145	555.262	-476.092	555.262	-517.973	555.262	42.2294	555.262	-24.8192	555.262	1254.77	555.262	1193.64	555.262	1630.65	555.262	1681.82	555.262	1105.63	555.262	1124.18	555.262	1322.8	555.262	1273.93
553.35	-176.579	553.35	-183.212	553.35	-334.66	553.35	-355.553	553.35	149.085	553.35	134.213	553.416	-458.721	553.416	-522.063	553.416	-96.0768	553.416	-23.395	553.416	1147.08	553.416	1212.41	553.416	1636.43	553.416	1621.45	553.416	1070.14	553.416	1086.33	553.416	1193.22	553.416	1226.31
551.504	-131.092	551.504	-185.122	551.504	-338.135	551.504	-357.459	551.504	137.876	551.504	136.267	551.568	-504.028	551.568	-526.186	551.568	-23.5414	551.568	-22.0184	551.568	1201.81	551.568	1231.19	551.568	1578.12	551.568	1555.71	551.568	1056.02	551.568	1047.67	551.568	1183.33	551.568	1176.41
549.656	-193.843	549.656	-187.198	549.656	-365.822	549.656	-359.432	549.656	132.363	549.656	138.305	549.721	-499.484	549.721	-530.34	549.721	1.97651	549.721	-20.7047	549.721	1235.17	549.721	1249.93	549.721	1509.87	549.721	1488.03	549.721	999.199	549.721	1009.56	549.721	1150.66	549.721	1126.65
547.809	-239.489	547.809	-189.397	547.809	-350.796	547.809	-361.464	547.809	153.893	547.809	140.32	547.873	-547.613	547.873	-534.528	547.873	4.71006	547.873	-19.467	547.873	1279.91	547.873	1268.6	547.873	1457.31	547.873	1421.57	547.873	940.977	547.873	972.97	547.873	1076.73	547.873	1078.92
545.961	-182.655	545.961	-191.674	545.961	-340.051	545.961	-363.544	545.961	131.29	545.961	142.308	546.025	-466.219	546.025	-538.751	546.025	-83.6338	546.025	-18.3182	546.025	1252.07	546.025	1287.15	546.025	1305.15	546.025	1358.94	546.025	928.321	546.025	938.458	546.025	1015.64	546.025	1034.52
544.111	-165.693	544.111	-194.002	544.111	-374.848	544.111	-365.664	544.111	164.181	544.111	144.267	544.178	-547.065	544.178	-543.011	544.178	32.9469	544.178	-17.2701	544.178	1187.25	544.178	1305.57	544.178	1239.86	544.178	1302.05	544.178	958.352	544.178	906.319	544.178	910.466	544.178	994.121
542.264	-181.459	542.264	-196.36	542.264	-388.293	542.264	-367.815	542.264	181.403	542.264	146.194	542.328	-501.283	542.328	-547.314	542.328	4.38579	542.328	-16.3324	542.328	1294.61	542.328	1323.82	542.328	1207.3	542.328	1252.11	542.328	864.615	542.328	876.677	542.328	919.14	542.328	957.904
540.414	-155.985	540.414	-198.754	540.414	-323.525	540.414	-369.995	540.414	161.637	540.414	148.09	540.479	-592.047	540.479	-551.659	540.479	8.55001	540.479	-15.5135	540.479	1360.68	540.479	1341.86	540.479	1203.2	540.479	1209.64	540.479	803.629	540.479	849.593	540.479	976.159	540.479	925.747
538.564	-156.121	538.564	-201.186	538.564	-378.219	538.564	-372.204	538.564	110.594	538.564	149.949	538.629	-493.679	538.629	-556.049	538.629	83.8024	538.629	-14.8221	538.629	1386.92	538.629	1359.66	538.629	1157.86	538.629	1174.7	538.629	857.833	538.629	825.157	538.629	903.771	538.629	897.454
536.713	-217.385	536.713	-203.659	536.713	-331.976	536.713	-374.449	536.713	132.061	536.713	151.77	536.779	-561.667	536.779	-560.489	536.779	-11.5471	536.779	-14.2654	536.779	1487.07	536.779	1377.16	536.779	1116.81	536.779	1146.98	536.779	796.876	536.779	803.548	536.779	837.102	536.779	872.938
534.863	-221.78	534.863	-206.15	534.863	-359.65	534.863	-376.733	534.863	117.983	534.863	153.544	534.928	-524.471	534.928	-564.989	534.928	-18.7425	534.928	-13.8511	534.928	1402.46	534.928	1394.37	534.928	1145.41	534.928	1126.01	534.928	747.313	534.928	785.049	534.928	888.411	534.928	852.332
533.012	-233.285	533.012	-208.642	533.012	-370.271	533.012	-379.063	533.012	191.988	533.012	155.265	533.076	-501.504	533.076	-569.543	533.076	91.9891	533.076	-13.5828	533.076	1423.03	533.076	1411.23	533.076	1120	533.076	1111.26	533.076	750.34	533.076	770.037	533.076	811.829	533.076	835.999
531.16	-273.198	531.16	-211.126	531.16	-382.312	531.16	-381.438	531.16	177.886	531.16	156.923	531.225	-519.742	531.225	-574.155	531.225	-94.1902	531.225	-13.4668	531.225	1427.98	531.225	1427.71	531.225	1086.08	531.225	1102.21	531.225	720.695	531.225	758.95	531.225	809.142	531.225	824.461
529.309	-225.056	529.309	-213.611	529.309	-409.972	529.309	-383.857	529.309	158.102	529.309	158.506	529.373	-526.615	529.373	-578.827	529.373	12.2523	529.373	-13.5087	529.373	1610.44	529.373	1443.78	529.373	1096.2	529.373	1098.43	529.373	780.525	529.373	752.238	529.373	826.336	529.373	818.261
527.455	-240.831	527.455	-216.115	527.455	-362.383	527.455	-386.326	527.455	173.811	527.455	160.011	527.521	-631.448	527.521	-583.56	527.521	-112.765	527.521	-13.7139	527.521	1443.58	527.521	1459.41	527.521	1028.22	527.521	1099.6	527.521	753.723	527.521	750.325	527.521	748.401	527.521	817.826
525.602	-290.669	525.602	-218.627	525.602	-348.886	525.602	-388.845	525.602	136.987	525.602	161.435	525.668	-629.787	525.668	-588.365	525.668	36.2168	525.668	-14.0904	525.668	1488.3	525.668	1474.6	525.668	1127.76	525.668	1105.56	525.668	759.577	525.668	753.569	525.668	840.824	525.668	823.37
523.748	-273.795	523.748	-221.115	523.748	-397.836	523.748	-391.413	523.748	129.969	523.748	162.777	523.814	-537.313	523.814	-593.237	523.814	21.9432	523.814	-14.6396	523.814	1486.19	523.814	1489.3	523.814	1093.85	523.814	1116.38	523.814	715.761	523.814	762.24	523.814	785.624	523.814	834.875
521.895	-211.538	521.895	-223.549	521.895	-409.883	521.895	-394.034	521.895	152.737	521.895	164.04	521.961	-592.43	521.961	-598.179	521.961	14.7725	521.961	-15.3673	521.961	1545.09	521.961	1503.51	521.961	1123.8	521.961	1132.41	521.961	768.434	521.961	776.515	521.961	801.383	521.961	852.159
520.041	-252.854	520.041	-225.909	520.041	-406.326	520.041	-396.713	520.041	140.024	520.041	165.222	520.105	-487.256	520.105	-603.201	520.105	-10.8306	520.105	-16.2795	520.105	1582.71	520.105	1517.21	520.105	1104.09	520.105	1154.36	520.105	772.856	520.105	796.492	520.105	896.559	520.105	875.016
518.186	-213.334	518.186	-228.176	518.186	-378.674	518.186	-399.461	518.186	162.756	518.186	166.326	518.252	-589.16	518.252	-608.295	518.252	37.318	518.252	-17.3729	518.252	1694.05	518.252	1530.36	518.252	1180.81	518.252	1183.27	518.252	792.873	518.252	822.199	518.252	899.519	518.252	903.368
516.33	-173.838	516.33	-230.341	516.33	-380.81	516.33	-402.28	516.33	171.289	516.33	167.355	516.396	-651.328	516.396	-613.476	516.396	110.964	516.396	-18.6521	516.396	1663.59	516.396	1542.96	516.396	1210.71	516.396	1220.45	516.396	852.573	516.396	853.621	516.396	959.182	516.396	937.402
514.475	-236.413	514.475	-232.408	514.475	-346.099	514.475	-405.169	514.475	215.238	514.475	168.316	514.541	-592.998	514.541	-618.743	514.541	-18.0983	514.541	-20.1181	514.541	1780.55	514.541	1554.97	514.541	1256.18	514.541	1267.26	514.541	855.549	514.541	890.697	514.541	952.201	514.541	977.598
512.619	-184.191	512.619	-234.388	512.619	-334.082	512.619	-408.132	512.619	222.313	512.619	169.213	512.686	-575.793	512.686	-624.099	512.686	64.0329	512.686	-21.7679	512.686	1830.88	512.686	1566.38	512.686	1349.8	512.686	1324.91	512.686	920.87	512.686	933.322	512.686	1021.74	512.686	1024.67
510.762	-221.248	510.762	-236.298	510.762	-439.657	510.762	-411.174	510.762	212.372	510.762	170.05	510.828	-636.519	510.828	-629.554	510.828	25.7138	510.828	-23.6042	510.828	1791.95	510.828	1577.19	510.828	1332.88	510.828	1394.1	510.828	1003.16	510.828	981.32	510.828	1045.91	510.828	1079.36
508.906	-263.956	508.906	-238.149	508.906	-385.144	508.906	-414.295	508.906	261.905	508.906	170.823	508.971	-650.482	508.971	-635.105	508.971	75.226	508.971	-25.6259	508.971	1750.22	508.971	1587.36	508.971	1400.93	508.971	1474.78	508.971	1014.59	508.971	1034.39	508.971	1101.22	508.971	1142.18
507.049	-255.679	507.049	-239.961	507.049	-451.02	507.049	-417.499	507.049	247.684	507.049	171.536	507.113	-692.761	507.113	-640.752	507.113	126.133	507.113	-27.828	507.113	1810.47	507.113	1596.89	507.113	1485.95	507.113	1565.92	507.113	1081.23	507.113	1092.04	507.113	1176.33	507.113	1213.11
505.189	-243.167	505.189	-241.737	505.189	-436.183	505.189	-420.788	505.189	155.597	505.189	172.185	505.256	-665.658	505.256	-646.494	505.256	86.421	505.256	-30.2106	505.256	1954.22	505.256	1605.77	505.256	1657.27	505.256	1665.49	505.256	1139.35	505.256	1153.53	505.256	1271.23	505.256	1291.36
503.332	-176.884	503.332	-243.478	503.332	-451.075	503.332	-424.152	503.332	158.362	503.332	172.768	503.398	-706.505	503.398	-652.331	503.398	66.5438	503.398	-32.773	503.398	1762.49	503.398	1613.98	503.398	1759.16	503.398	1770.52	503.398	1231.4	503.398	1217.81	503.398	1361.83	503.398	1375.21
501.473	-249.304	501.473	-245.221	501.473	-477.287	501.473	-427.596	501.473	125.737	501.473	173.287	501.539	-663.86	501.539	-658.266	501.539	43.849	501.539	-35.5206	501.539	1856.69	501.539	1621.53	501.539	1869.48	501.539	1877.37	501.539	1249.83	501.539	1283.51	501.539	1439.64	501.539	1462.04
499.613	-219.845	499.613	-247.018	499.613	-451.151	499.613	-431.108	499.613	186.474	499.613	173.744	499.68	-639.629	499.68	-664.291	499.68	166.871	499.68	-38.4489	499.68	2015.93	499.68	1628.4	499.68	2016.52	499.68	1982.06	499.68	1344.64	499.68	1348.89	499.68	1532.98	499.68	1548.49
497.754	-231.419	497.754	-248.929	497.754	-409.477	497.754	-434.675	497.754	184.939	497.754	174.144	497.82	-705.925	497.82	-670.404	497.82	56.4855	497.82	-41.5643	497.82	1960.14	497.82	1634.57	497.82	2212.99	497.82	2080.63	497.82	1409.71	497.82	1411.97	497.82	1655.98	497.82	1630.78
495.895	-295.308	495.895	-251.032	495.895	-432.866	495.895	-438.288	495.895	133.902	495.895	174.489	495.959	-619.496	495.959	-676.606	495.959	-4.3569	495.959	-44.8716	495.959	1905.81	495.959	1640.06	495.959	2164.76	495.959	2169.47	495.959	1510.08	495.959	1470.6	495.959	1790.22	495.959	1705.04
494.033	-313.94	494.033	-253.404	494.033	-419.5	494.033	-441.942	494.033	222.813	494.033	174.78	494.1	-647.606	494.1	-682.879	494.1	86.0845	494.1	-48.3637	494.1	1778	494.1	1644.87	494.1	2267.8	494.1	2245.51	494.1	1539.73	494.1	1522.57	494.1	1824.04	494.1	1767.73
492.172	-175.703	492.172	-256.081	492.172	-464.087	492.172	-445.622	492.172	150.558	492.172	175.014	492.238	-654.513	492.238	-689.235	492.238	98.7577	492.238	-52.0578	492.238	1917.38	492.238	1648.95	492.238	2362.3	492.238	2306.36	492.238	1591.97	492.238	1565.82	492.238	1891.75	492.238	1815.95
490.311	-263.598	490.311	-259.074	490.311	-473.335	490.311	-449.319	490.311	197	490.311	175.192	490.377	-597.841	490.377	-695.664	490.377	1.22306	490.377	-55.9456	490.377	1908.34	490.377	1652.34	490.377	2396	490.377	2350.22	490.377	1695.05	490.377	1598.56	490.377	1883.13	490.377	1847.64
488.449	-317.555	488.449	-262.388	488.449	-380.881	488.449	-453.025	488.449	158.648	488.449	175.307	488.516	-726.242	488.516	-702.167	488.516	-39.7601	488.516	-60.0296	488.516	1806.1	488.516	1655.01	488.516	2392.96	488.516	2375.82	488.516	1613.04	488.516	1619.39	488.516	1915.49	488.516	1861.69
486.586	-257.108	486.586	-266.016	486.586	-463.591	486.586	-456.74	486.586	149.952	486.586	175.355	486.652	-685.127	486.652	-708.75	486.652	-10.1105	486.652	-64.318	486.652	1864.91	486.652	1656.95	486.652	2457.7	486.652	2382.32	486.652	1672.28	486.652	1627.38	486.652	1898.39	486.652	1857.88
484.725	-229.166	484.725	-269.922	484.725	-443.198	484.725	-460.455	484.725	189.243	484.725	175.335	484.789	-747.101	484.789	-715.404	484.789	-68.0075	484.789	-68.807	484.789	1769.81	484.789	1658.18	484.789	2432.04	484.789	2369.2	484.789	1651.02	484.789	1622.12	484.789	1813.54	484.789	1836.83
482.861	-322.635	482.861	-274.069	482.861	-497.633	482.861	-464.174	482.861	203.087	482.861	175.249	482.926	-720.122	482.926	-722.128	482.926	-111.758	482.926	-73.4964	482.926	1900.62	482.926	1658.69	482.926	2313.24	482.926	2336.28	482.926	1635.41	482.926	1603.69	482.926	1795.06	482.926	1799.8
480.996	-242.495	480.996	-278.397	480.996	-473.024	480.996	-467.897	480.996	183.036	480.996	175.093	481.062	-732.674	481.062	-728.918	481.062	-52.469	481.062	-78.3878	481.062	1891.66	481.062	1658.5	481.062	2393.46	481.062	2283.85	481.062	1605.7	481.062	1572.61	481.062	1821.75	481.062	1748.55
479.133	-276.673	479.133	-282.817	479.133	-487.932	479.133	-471.611	479.133	175.669	479.133	174.857	479.199	-787.549	479.199	-735.773	479.199	9.61607	479.199	-83.4803	479.199	1796.66	479.199	1657.6	479.199	2250.73	479.199	2212.73	479.199	1526.61	479.199	1529.79	479.199	1765.19	479.199	1685.23
477.268	-240.319	477.268	-287.256	477.268	-471.809	477.268	-475.324	477.268	224.704	477.268	174.532	477.334	-756.365	477.334	-742.696	477.334	-53.86	477.334	-88.7801	477.334	1813.16	477.334	1656	477.334	2180	477.334	2124.43	477.334	1522.32	477.334	1476.47	477.334	1676.21	477.334	1612.22
475.402	-330.902	475.402	-291.645	475.402	-492.364	475.402	-479.035	475.402	165.111	475.402	174.115	475.469	-736.482	475.469	-749.679	475.469	-124.353	475.469	-94.2787	475.469	1819.79	475.469	1653.72	475.469	2113.53	475.469	2021.22	475.469	1430.61	475.469	1414.1	475.469	1532.27	475.469	1532.06
473.537	-341.088	473.537	-295.939	473.537	-469.209	473.537	-482.749	473.537	146.407	473.537	173.601	473.604	-829.397	473.604	-756.721	473.604	-115.859	473.604	-99.9736	473.604	1836.29	473.604	1650.78	473.604	1928.67	473.604	1906.04	473.604	1391.09	473.604	1344.36	473.604	1461.72	473.604	1447.34
471.672	-237.108	471.672	-300.131	471.672	-426.337	471.672	-486.471	471.672	133.326	471.672	172.995	471.738	-695.346	471.738	-763.822	471.738	-72.1303	471.738	-105.864	471.738	1744.27	471.738	1647.16	471.738	1710.06	471.738	1782.37	471.738	1289.58	471.738	1269.1	471.738	1299.58	471.738	1360.6
469.805	-300.873	469.805	-304.213	469.805	-468.042	469.805	-490.211	469.805	152.637	469.805	172.3	469.871	-792.466	469.871	-770.985	469.871	-132.695	469.871	-111.956	469.871	1766.46	469.871	1642.89	469.871	1708.57	469.871	1653.92	469.871	1147.25	469.871	1190.24	469.871	1231.93	469.871	1274.2
467.938	-270.225	467.938	-308.147	467.938	-511.14	467.938	-493.967	467.938	225.446	467.938	171.521	468.004	-633.143	468.004	-778.203	468.004	-141.102	468.004	-118.239	468.004	1715.38	468.004	1637.97	468.004	1519.7	468.004	1524.29	468.004	1141.64	468.004	1109.78	468.004	1199.53	468.004	1190.14
466.07	-314.245	466.07	-311.918	466.07	-499.292	466.07	-497.743	466.07	191.154	466.07	170.662	466.137	-796.436	466.137	-785.472	466.137	-157.953	466.137	-124.713	466.137	1684.06	466.137	1632.45	466.137	1354.86	466.137	1396.68	466.137	1014.9	466.137	1029.67	466.137	1074.19	466.137	1109.97
464.203	-387.819	464.203	-315.512	464.203	-494.496	464.203	-501.544	464.203	210.359	464.203	169.734	464.27	-758.294	464.27	-792.794	464.27	-139.59	464.27	-131.378	464.27	1678.12	464.27	1626.32	464.27	1201.36	464.27	1273.63	464.27	917.799	464.27	951.7	464.27	1031.98	464.27	1034.69
462.336	-310.734	462.336	-318.941	462.336	-502.377	462.336	-505.373	462.336	135.208	462.336	168.742	462.4	-796.199	462.4	-800.179	462.4	-153.611	462.4	-138.243	462.4	1604.62	462.4	1619.61	462.4	1122.54	462.4	1156.92	462.4	847.485	462.4	877.404	462.4	954.602	462.4	964.719
460.467	-315.325	460.467	-322.245	460.467	-531.373	460.467	-509.239	460.467	154.362	460.467	167.694	460.533	-808.751	460.533	-807.612	460.533	-176.068	460.533	-145.287	460.533	1761.98	460.533	1612.35	460.533	1074.73	460.533	1047.53	460.533	801.13	460.533	807.938	460.533	926.519	460.533	899.964
458.598	-366.353	458.598	-325.462	458.598	-557.546	458.598	-513.137	458.598	160.807	458.598	166.601	458.664	-787.536	458.664	-815.109	458.664	-153.483	458.664	-152.521	458.664	1730.74	458.664	1604.56	458.664	950.949	458.664	945.878	458.664	760.424	458.664	744.026	458.664	799.951	458.664	839.949
456.729	-310.451	456.729	-328.637	456.729	-533.068	456.729	-517.068	456.729	167.223	456.729	165.475	456.793	-777.593	456.793	-822.671	456.793	-174.516	456.793	-159.941	456.793	1715	456.793	1596.26	456.793	825.817	456.793	851.932	456.793	671.905	456.793	685.931	456.793	811.303	456.793	784
454.857	-340.374	454.857	-331.809	454.857	-488.921	454.857	-521.032	454.857	173.616	454.857	164.32	454.924	-801.408	454.924	-830.28	454.924	-116.777	454.924	-167.521	454.924	1676.78	454.924	1587.51	454.924	758.407	454.924	765.469	454.924	617.183	454.924	633.501	454.924	711.543	454.924	731.437
452.986	-333.732	452.986	-335.01	452.986	-513.697	452.986	-525.024	452.986	179.98	452.986	163.14	453.053	-840.687	453.053	-837.953	453.053	-136.397	453.053	-175.269	453.053	1600.63	453.053	1578.31	453.053	640.406	453.053	686.257	453.053	527.333	453.053	586.281	453.053	663.854	453.053	681.754
451.117	-332.719	451.117	-338.249	451.117	-555.331	451.117	-529.046	451.117	104.769	451.117	161.93	451.182	-808.259	451.182	-845.681	451.182	-150.381	451.182	-183.167	451.182	1545.61	451.182	1568.72	451.182	633.512	451.182	614.136	451.182	538.737	451.182	543.648	451.182	581.044	451.182	634.713
449.244	-379.5	449.244	-341.557	449.244	-544.957	449.244	-533.122	449.244	157.452	449.244	160.684	449.311	-952.93	449.311	-853.462	449.311	-182.625	449.311	-191.202	449.311	1649.44	449.311	1558.76	449.311	538.079	449.311	549.04	449.311	499.54	449.311	504.96	449.311	581.19	449.311	590.363
447.373	-351.796	447.373	-344.943	447.373	-521.945	447.373	-537.247	447.373	141.231	447.373	159.396	447.439	-860.081	447.439	-861.294	447.439	-231.711	447.439	-199.364	447.439	1726.53	447.439	1548.5	447.439	452.524	447.439	490.94	447.439	498.296	447.439	469.69	447.439	579.93	447.439	548.983
445.5	-405.586	445.5	-348.434	445.5	-560.758	445.5	-541.433	445.5	175.553	445.5	158.051	445.566	-813.642	445.566	-869.185	445.566	-183.846	445.566	-207.652	445.566	1618.19	445.566	1537.94	445.566	361.387	445.566	439.755	445.566	452.1	445.566	437.5	445.566	573.049	445.566	510.955
443.629	-373.687	443.629	-352.044	443.629	-565.849	443.629	-545.67	443.629	207.017	443.629	156.641	443.693	-791.103	443.693	-877.125	443.693	-194.984	443.693	-216.044	443.693	1490.25	443.693	1527.14	443.693	357.362	443.693	395.244	443.693	379.242	443.693	408.255	443.693	428.544	443.693	476.615
441.754	-371.3	441.754	-355.784	441.754	-565.334	441.754	-549.965	441.754	159.806	441.754	155.16	441.82	-838.78	441.82	-885.111	441.82	-237.002	441.82	-224.526	441.82	1523.85	441.82	1516.14	441.82	394.053	441.82	356.965	441.82	362.579	441.82	381.972	441.82	393.621	441.82	446.127
439.881	-352.073	439.881	-359.616	439.881	-482.004	439.881	-554.299	439.881	237.509	439.881	153.618	439.947	-841.521	439.947	-893.144	439.947	-187.758	439.947	-233.084	439.947	1568.67	439.947	1504.98	439.947	319.831	439.947	324.256	439.947	340.307	439.947	358.73	439.947	424.686	439.947	419.401
438.008	-339.878	438.008	-363.492	438.008	-564.312	438.008	-558.669	438.008	207.083	438.008	152.021	438.074	-887.767	438.074	-901.225	438.074	-257.818	438.074	-241.708	438.074	1541.91	438.074	1493.71	438.074	332.65	438.074	296.285	438.074	320.852	438.074	338.561	438.074	360.308	438.074	396.087
436.133	-324.892	436.133	-367.37	436.133	-539.96	436.133	-563.069	436.133	120.515	436.133	150.373	436.199	-957.851	436.199	-909.362	436.199	-253.483	436.199	-250.393	436.199	1527.81	436.199	1482.34	436.199	247.248	436.199	272.12	436.199	335.075	436.199	321.359	436.199	373.125	436.199	375.637
434.258	-315.53	434.258	-371.202	434.258	-543.679	434.258	-567.488	434.258	147.566	434.258	148.674	434.324	-910.082	434.324	-917.547	434.324	-239.328	434.324	-259.117	434.324	1509.52	434.324	1470.93	434.324	258.667	434.324	250.822	434.324	325.445	434.324	306.83	434.324	348.062	434.324	357.408
432.383	-352.454	432.383	-374.953	432.383	-541.791	432.383	-571.922	432.383	150.727	432.383	146.922	432.449	-929.651	432.449	-925.776	432.449	-227.981	432.449	-267.868	432.449	1471.62	432.449	1459.52	432.449	184.536	432.449	231.53	432.449	258.322	432.449	294.506	432.449	390.322	432.449	340.804
430.506	-334.693	430.506	-378.622	430.506	-542.717	430.506	-576.376	430.506	170.671	430.506	145.112	430.572	-953.425	430.572	-934.06	430.572	-286.736	430.572	-276.646	430.572	1453.39	430.572	1448.13	430.572	202.968	430.572	213.526	430.572	252.917	430.572	283.809	430.572	297.969	430.572	325.385
428.629	-335.167	428.629	-382.209	428.629	-596.909	428.629	-580.849	428.629	70.025	428.629	143.239	428.695	-960.373	428.695	-942.389	428.695	-261.361	428.695	-285.433	428.695	1195.49	428.695	1436.81	428.695	208.772	428.695	196.262	428.695	293.767	428.695	274.14	428.695	324.799	428.695	310.933
426.752	-362.272	426.752	-385.725	426.752	-582.416	426.752	-585.344	426.752	197.798	426.752	141.295	426.818	-965.919	426.818	-950.763	426.818	-241.6	426.818	-294.221	426.818	1309.08	426.818	1425.59	426.818	158.518	426.818	179.378	426.818	274.34	426.818	264.989	426.818	299.766	426.818	297.461
424.875	-413.186	424.875	-389.204	424.875	-593.152	424.875	-589.866	424.875	190.978	424.875	139.272	424.941	-937.844	424.941	-959.185	424.941	-370.348	424.941	-303.003	424.941	1377.8	424.941	1414.51	424.941	181.136	424.941	162.688	424.941	257.722	424.941	256.006	424.941	285.953	424.941	285.155
422.998	-430.467	422.998	-392.693	422.998	-567.472	422.998	-594.42	422.998	154.705	422.998	137.158	423.064	-1000.83	423.064	-967.654	423.064	-312.748	423.064	-311.775	423.064	1335.84	423.064	1403.59	423.064	192.535	423.064	146.159	423.064	299.937	423.064	247.037	423.064	256.738	423.064	274.265
421.119	-421.143	421.119	-396.235	421.119	-599.224	421.119	-599.014	421.119	119.808	421.119	134.944	421.186	-947.565	421.186	-976.175	421.186	-246.77	421.186	-320.542	421.186	1313.53	421.186	1392.86	421.186	89.1003	421.186	129.877	421.186	214.704	421.186	238.103	421.186	233.136	421.186	264.988
419.24	-438.428	419.24	-399.854	419.24	-559.569	419.24	-603.645	419.24	69.4846	419.24	132.623	419.307	-983.929	419.307	-984.74	419.307	-389.413	419.307	-329.29	419.307	1483.03	419.307	1382.34	419.307	82.3088	419.307	113.997	419.307	199.507	419.307	229.33	419.307	231.944	419.307	257.352
417.361	-450.113	417.361	-403.584	417.361	-633.304	417.361	-608.314	417.361	128.31	417.361	130.189	417.428	-936.304	417.428	-993.343	417.428	-242.267	417.428	-338.016	417.428	1309.56	417.428	1372.05	417.428	145.498	417.428	98.7005	417.428	188.515	417.428	220.87	417.428	267.141	417.428	251.153
415.482	-380.641	415.482	-407.464	415.482	-630.05	415.482	-613.022	415.482	117.099	415.482	127.642	415.549	-981.057	415.549	-1001.98	415.549	-327.466	415.549	-346.717	415.549	1173.97	415.549	1362.02	415.549	117.701	415.549	84.1282	415.549	220.904	415.549	212.82	415.549	286.927	415.549	245.952
413.602	-389.552	413.602	-411.534	413.602	-601.626	413.602	-617.775	413.602	91.8579	413.602	124.98	413.668	-1017.4	413.668	-1010.66	413.668	-286.717	413.668	-355.398	413.668	1300.06	413.668	1352.25	413.668	25.5619	413.668	70.3337	413.668	221.099	413.668	205.175	413.668	224.166	413.668	241.134
411.723	-314.546	411.723	-415.822	411.723	-665.522	411.723	-622.567	411.723	154.694	411.723	122.209	411.789	-925.062	411.789	-1019.36	411.789	-437.592	411.789	-364.039	411.789	1158.96	411.789	1342.77	411.789	52.3462	411.789	57.2317	411.789	245.07	411.789	197.818	411.789	231.364	411.789	236.009
409.84	-421.36	409.84	-420.373	409.84	-632.921	409.84	-627.421	409.84	182.493	409.84	119.325	409.908	-982.386	409.908	-1028.08	409.908	-342.298	409.908	-372.657	409.908	1331.16	409.908	1333.58	409.908	16.1916	409.908	44.6156	409.908	134.795	409.908	190.582	409.908	231.565	409.908	229.957
407.959	-522.533	407.959	-425.198	407.959	-611.521	407.959	-632.328	407.959	80.2285	407.959	116.343	408.025	-997.755	408.025	-1036.82	408.025	-326.73	408.025	-381.251	408.025	1234.9	408.025	1324.7	408.025	9.40571	408.025	32.177	408.025	188.126	408.025	183.305	408.025	244.345	408.025	222.553
406.078	-440.583	406.078	-430.294	406.078	-664.206	406.078	-637.302	406.078	130.297	406.078	113.266	406.145	-1027.09	406.145	-1045.57	406.145	-474.68	406.145	-389.801	406.145	1121.92	406.145	1316.15	406.145	65.5122	406.145	19.5853	406.145	214.877	406.145	175.911	406.145	219.385	406.145	213.65
404.195	-508.184	404.195	-435.627	404.195	-674.957	404.195	-642.35	404.195	159.333	404.195	110.09	404.262	-1116.5	404.262	-1054.33	404.262	-393.41	404.262	-398.322	404.262	1235.37	404.262	1307.94	404.262	-6.95802	404.262	6.61376	404.262	135.423	404.262	168.471	404.262	184.654	404.262	203.429
402.312	-441.659	402.312	-441.151	402.312	-618.658	402.312	-647.468	402.312	62.5848	402.312	106.814	402.379	-1123.46	402.379	-1063.09	402.379	-368.053	402.379	-406.798	402.379	1118.28	402.379	1300.06	402.379	18.3857	402.379	-6.77645	402.379	167.757	402.379	161.197	402.379	176.48	402.379	192.351
400.43	-453.378	400.43	-446.822	400.43	-637.805	400.43	-652.654	400.43	81.7445	400.43	103.436	400.496	-1119.24	400.496	-1071.85	400.496	-373.428	400.496	-415.223	400.496	1241.47	400.496	1292.55	400.496	0.42121	400.496	-20.3516	400.496	145.608	400.496	154.41	400.496	204.618	400.496	181.062
398.545	-483.25	398.545	-452.619	398.545	-652.761	398.545	-657.904	398.545	149.708	398.545	99.9576	398.611	-1061.98	398.611	-1080.61	398.611	-454.193	398.611	-423.599	398.611	1198.47	398.611	1285.4	398.611	-30.1055	398.611	-33.5985	398.611	159.769	398.611	148.451	398.611	197.836	398.611	170.263
396.662	-422.381	396.662	-458.487	396.662	-683.067	396.662	-663.201	396.662	143.606	396.662	96.3929	396.729	-1101.06	396.729	-1089.35	396.729	-465.122	396.729	-431.903	396.729	1025.68	396.729	1278.64	396.729	-92.723	396.729	-45.81	396.729	129.255	396.729	143.576	396.729	157.556	396.729	160.544
394.777	-480.17	394.777	-464.389	394.777	-582.187	394.777	-668.538	394.777	74.6524	394.777	92.7475	394.844	-1077.34	394.844	-1098.08	394.844	-441.155	394.844	-440.146	394.844	1148.85	394.844	1272.27	394.844	-33.9046	394.844	-56.211	394.844	151.783	394.844	139.879	394.844	122.876	394.844	152.276
392.893	-427.717	392.893	-470.262	392.893	-640.412	392.893	-673.895	392.893	81.0172	392.893	89.0339	392.959	-1119.2	392.959	-1106.77	392.959	-428.358	392.959	-448.311	392.959	1188.26	392.959	1266.3	392.959	-58.8288	392.959	-64.1731	392.959	122.676	392.959	137.225	392.959	91.0019	392.959	145.52
391.006	-493.86	391.006	-476.05	391.006	-719.539	391.006	-679.26	391.006	102.664	391.006	85.2541	391.072	-1123.39	391.072	-1115.44	391.072	-426.723	391.072	-456.395	391.072	1259.75	391.072	1260.75	391.072	-115.827	391.072	-69.388	391.072	120.084	391.072	135.274	391.072	167.939	391.072	140.03
389.121	-442.837	389.121	-481.681	389.121	-721.931	389.121	-684.604	389.121	135.401	389.121	81.4207	389.188	-1046.69	389.188	-1124.05	389.188	-501.783	389.188	-464.372	389.188	1124.82	389.188	1255.62	389.188	-151.882	389.188	-72.0165	389.188	128.648	389.188	133.528	389.188	151.407	389.188	135.309
387.234	-436.46	387.234	-487.124	387.234	-707.602	387.234	-689.917	387.234	95.5668	387.234	77.5327	387.301	-1198.69	387.301	-1132.62	387.301	-477.818	387.301	-472.247	387.301	1088.97	387.301	1250.93	387.301	3.07706	387.301	-72.6995	387.301	145.57	387.301	131.456	387.301	113.968	387.301	130.746
385.348	-455.181	385.348	-492.366	385.348	-703.04	385.348	-695.177	385.348	-9.81663	385.348	73.6021	385.414	-1142.94	385.414	-1141.12	385.414	-565.367	385.414	-480.004	385.414	1033.63	385.414	1246.67	385.414	-94.3251	385.414	-72.4933	385.414	136	385.414	128.596	385.414	154.601	385.414	125.753
383.459	-440.459	383.459	-497.439	383.459	-683.161	383.459	-700.373	383.459	100.778	383.459	69.6333	383.525	-1120.66	383.525	-1149.55	383.525	-489.833	383.525	-487.641	383.525	1144.16	383.525	1242.87	383.525	-41.1883	383.525	-72.6573	383.525	148.728	383.525	124.664	383.525	112.996	383.525	119.925
381.572	-484.259	381.572	-502.371	381.572	-707.874	381.572	-705.481	381.572	123.493	381.572	65.6404	381.639	-1169.45	381.639	-1157.9	381.639	-495.135	381.639	-495.132	381.639	1155.73	381.639	1239.54	381.639	-78.6329	381.639	-74.4081	381.639	102.937	381.639	119.596	381.639	99.274	381.639	113.137
379.684	-515.512	379.684	-507.221	379.684	-722.833	379.684	-710.498	379.684	102.956	379.684	61.6183	379.75	-1126.3	379.75	-1166.15	379.75	-531.073	379.75	-502.481	379.75	1126.93	379.75	1236.7	379.75	-50.6027	379.75	-78.6321	379.75	115.663	379.75	113.556	379.75	127.341	379.75	105.596
377.795	-511.944	377.795	-512.029	377.795	-705.764	377.795	-715.409	377.795	85.1514	377.795	57.5741	377.861	-1240.52	377.861	-1174.3	377.861	-589.269	377.861	-509.67	377.861	1135.74	377.861	1234.37	377.861	-71.3252	377.861	-85.7072	377.861	118.635	377.861	106.862	377.861	113.619	377.861	97.7948
375.906	-519.521	375.906	-516.837	375.906	-678.963	375.906	-720.205	375.906	63.1154	375.906	53.5096	375.973	-1266.98	375.973	-1182.34	375.973	-609.847	375.973	-516.692	375.973	1136.22	375.973	1232.55	375.973	-104.57	375.973	-95.4078	375.973	113.251	375.973	99.8978	375.973	70.6681	375.973	90.4137
374.016	-547.98	374.016	-521.696	374.016	-703.679	374.016	-724.889	374.016	45.1985	374.016	49.4236	374.082	-1215.5	374.082	-1190.26	374.082	-564.998	374.082	-523.537	374.082	1111.66	374.082	1231.28	374.082	-91.8748	374.082	-106.963	374.082	82.814	374.082	93.0079	374.082	100.109	374.082	84.1633
372.125	-570.866	372.125	-526.632	372.125	-710.299	372.125	-729.448	372.125	39.7476	372.125	45.3264	372.191	-1208.58	372.191	-1198.04	372.191	-617.569	372.191	-530.186	372.191	1145.56	372.191	1230.56	372.191	-120.932	372.191	-119.25	372.191	76.0455	372.191	86.417	372.191	51.6133	372.191	79.6131
370.234	-546.449	370.234	-531.654	370.234	-772.566	370.234	-733.876	370.234	59.2723	370.234	41.2361	370.303	-1261.48	370.303	-1205.66	370.303	-537.955	370.303	-536.618	370.303	1061.21	370.303	1230.41	370.303	-131.892	370.303	-131.056	370.303	65.1062	370.303	80.1998	370.303	54.6122	370.303	77.0529
368.344	-587.417	368.344	-536.762	368.344	-736.062	368.344	-738.168	368.344	35.6062	368.344	37.171	368.41	-1212.84	368.41	-1213.12	368.41	-569.639	368.41	-542.833	368.41	1124.35	368.41	1230.85	368.41	-162.324	368.41	-141.338	368.41	48.6059	368.41	74.3088	368.41	88.2036	368.41	76.4159
366.453	-529.65	366.453	-541.954	366.453	-776.055	366.453	-742.322	366.453	-24.2678	366.453	33.1486	366.52	-1187.86	366.52	-1220.4	366.52	-547.078	366.52	-548.799	366.52	1208.32	366.52	1231.9	366.52	-173.277	366.52	-149.473	366.52	65.4833	366.52	68.6204	366.52	57.8184	366.52	77.2557
364.561	-540.035	364.561	-547.225	364.561	-775.724	364.561	-746.339	364.561	11.7305	364.561	29.1819	364.627	-1290.79	364.627	-1227.48	364.627	-582.908	364.627	-554.51	364.627	1144.92	364.627	1233.55	364.627	-157.817	364.627	-155.325	364.627	99.0311	364.627	63.0366	364.627	45.5174	364.627	78.8422
362.668	-579.606	362.668	-552.634	362.668	-725.368	362.668	-749.65	362.668	-13.5081	362.668	25.5163	362.734	-1249.14	362.734	-1234.36	362.734	-542.282	362.734	-559.948	362.734	1145.49	362.734	1235.81	362.734	-184.061	362.734	-159.247	362.734	76.9707	362.734	57.546	362.734	116.607	362.734	80.289
360.775	-594.154	360.775	-558.114	360.775	-762.574	360.775	-752.502	360.775	23.7168	360.775	22.2169	360.842	-1238.08	360.842	-1241.01	360.842	-550.301	360.842	-565.098	360.842	1214.15	360.842	1238.69	360.842	-178.338	360.842	-161.92	360.842	78.5396	360.842	52.2685	360.842	77.8959	360.842	80.7389
358.881	-572.589	358.881	-563.381	358.881	-792.824	358.881	-755.184	358.881	9.45231	358.881	19.145	358.949	-1250.64	358.949	-1247.42	358.949	-602.764	358.949	-569.952	358.949	1246.68	358.949	1242.21	358.949	-114.28	358.949	-164.147	358.949	41.212	358.949	47.4431	358.949	136.438	358.949	79.5362
356.988	-619.085	356.988	-568.275	356.988	-796.676	356.988	-757.764	356.988	43.7291	356.988	16.2234	357.055	-1278.49	357.055	-1253.58	357.055	-651.032	357.055	-574.5	357.055	1198.67	357.055	1246.37	357.055	-155.803	357.055	-166.631	357.055	3.90016	357.055	43.3687	357.055	78.2965	357.055	76.3629
355.094	-540.612	355.094	-572.766	355.094	-746.387	355.094	-760.296	355.094	41.8132	355.094	13.3875	355.16	-1307.71	355.16	-1259.46	355.16	-571.54	355.16	-578.724	355.16	1131.25	355.16	1251.17	355.16	-150.102	355.16	-169.819	355.16	1.31484	355.16	40.3072	355.16	84.0481	355.16	71.2984
353.199	-551.02	353.199	-576.847	353.199	-787.739	353.199	-762.802	353.199	-19.8641	353.199	10.6047	353.266	-1236.99	353.266	-1265.06	353.266	-617.01	353.266	-582.608	353.266	1287.36	353.266	1256.63	353.266	-181.885	353.266	-173.831	353.266	37.5949	353.266	38.3932	353.266	71.7512	353.266	64.8065
351.305	-533.674	351.305	-580.534	351.305	-806.872	351.305	-765.293	351.305	-2.48919	351.305	7.85358	351.371	-1292.58	351.371	-1270.36	351.371	-655.515	351.371	-586.139	351.371	1157.53	351.371	1262.73	351.371	-187.289	351.371	-178.497	351.371	58.5907	351.371	37.5633	351.371	10.8887	351.371	57.6374
349.408	-598.201	349.408	-583.849	349.408	-853.752	349.408	-767.779	349.408	-24.0506	349.408	5.11937	349.475	-1345.38	349.475	-1275.34	349.475	-735.62	349.475	-589.299	349.475	1183.17	349.475	1269.5	349.475	-158.011	349.475	-183.476	349.475	40.7271	349.475	37.5403	349.475	-0.000250162	349.475	50.6754
347.512	-540.644	347.512	-586.804	347.512	-773.007	347.512	-770.257	347.512	-1.2961	347.512	2.39788	347.578	-1357.94	347.578	-1279.98	347.578	-667.269	347.578	-592.07	347.578	1129.76	347.578	1276.94	347.578	-236.94	347.578	-188.422	347.578	38.1281	347.578	37.871	347.578	68.1764	347.578	44.7555
345.615	-562.163	345.615	-589.413	345.615	-821.269	345.615	-772.729	345.615	-2.20723	345.615	-0.31502	345.682	-1324.73	345.682	-1284.28	345.682	-644.71	345.682	-594.436	345.682	1094.4	345.682	1285.04	345.682	-202.124	345.682	-193.115	345.682	31.3687	345.682	38.027	345.682	83.624	345.682	40.5036
343.719	-629.427	343.719	-591.689	343.719	-841.785	343.719	-775.191	343.719	-86.3808	343.719	-3.02174	343.785	-1340.07	343.785	-1288.21	343.785	-683.158	343.785	-596.382	343.785	1228.22	343.785	1293.82	343.785	-215.85	343.785	-197.533	343.785	55.1109	343.785	37.5298	343.785	24.1992	343.785	38.2172
341.82	-567.768	341.82	-593.644	341.82	-816.561	341.82	-777.647	341.82	-20.9101	341.82	-5.72645	341.887	-1334.62	341.887	-1291.77	341.887	-763.166	341.887	-597.892	341.887	1262.19	341.887	1303.28	341.887	-192.152	341.887	-201.845	341.887	55.2766	341.887	36.0741	341.887	14.6984	341.887	37.8208
339.922	-604.529	339.922	-595.284	339.922	-852.324	339.922	-780.09	339.922	-44.2389	339.922	-8.42667	339.99	-1337.49	339.99	-1294.92	339.99	-595.093	339.99	-598.952	339.99	1247.65	339.99	1313.42	339.99	-178.167	339.99	-206.327	339.99	15.2568	339.99	33.6068	339.99	48.1583	339.99	38.8909
338.023	-572.011	338.023	-596.616	338.023	-763.395	338.023	-782.519	338.023	-33.0081	338.023	-11.1222	338.092	-1402.7	338.092	-1297.66	338.092	-763.738	338.092	-599.545	338.092	1280.25	338.092	1324.27	338.092	-173.89	338.092	-211.21	338.092	52.8333	338.092	30.3637	338.092	34.4979	338.092	40.7718
336.125	-586.605	336.125	-597.645	336.125	-850.409	336.125	-784.932	336.125	-26.0242	336.125	-13.8124	336.191	-1409.72	336.191	-1299.97	336.191	-723.162	336.191	-599.659	336.191	1246.37	336.191	1335.82	336.191	-218.097	336.191	-216.564	336.191	1.74856	336.191	26.813	336.191	38.8474	336.191	42.7144
334.227	-590.121	334.227	-598.375	334.227	-791.996	334.227	-787.327	334.227	-21.9007	334.227	-16.4962	334.293	-1437.51	334.293	-1301.84	334.293	-713.065	334.293	-599.287	334.293	1295.59	334.293	1348.06	334.293	-227.666	334.293	-222.212	334.293	17.1521	334.293	23.549	334.293	39.0404	334.293	44.04
332.326	-635.174	332.326	-598.811	332.326	-806.989	332.326	-789.703	332.326	-49.7111	332.326	-19.1755	332.393	-1339.32	332.393	-1303.24	332.393	-716.813	332.393	-598.408	332.393	1214.67	332.393	1361.02	332.393	-263.538	332.393	-227.707	332.393	36.6986	332.393	21.1626	332.393	65.5338	332.393	44.2938
330.426	-633.157	330.426	-598.954	330.426	-781.844	330.426	-792.057	330.426	-81.7502	330.426	-21.8462	330.492	-1398.95	330.492	-1304.16	330.492	-715.02	330.492	-597.012	330.492	1294.36	330.492	1374.7	330.492	-244.036	330.492	-232.435	330.492	5.02635	330.492	20.0896	330.492	35.2694	330.492	43.3234
328.525	-654.668	328.525	-598.805	328.525	-759.484	328.525	-794.386	328.525	-104.179	328.525	-24.5069	328.592	-1401.83	328.592	-1304.6	328.592	-747.816	328.592	-595.086	328.592	1173.39	328.592	1389.1	328.592	-198.257	328.592	-235.737	328.592	-4.49351	328.592	20.5139	328.592	34.0753	328.592	41.3065
326.623	-636.063	326.623	-598.364	326.623	-780.026	326.623	-796.691	326.623	-29.8628	326.623	-27.1584	326.691	-1432.38	326.691	-1304.55	326.691	-638.112	326.691	-592.62	326.691	1347.13	326.691	1404.21	326.691	-286.685	326.691	-237.078	326.691	26.1057	326.691	22.3254	326.691	74.3803	326.691	38.6976
324.723	-603.64	324.723	-597.63	324.723	-848.963	324.723	-798.967	324.723	-95.3517	324.723	-29.7932	324.789	-1400.7	324.789	-1303.97	324.789	-608.67	324.789	-589.59	324.789	1215.17	324.789	1420.07	324.789	-211.884	324.789	-236.171	324.789	44.2406	324.789	25.1526	324.789	45.5147	324.789	36.1165
322.82	-574.007	322.82	-596.602	322.82	-848.744	322.82	-801.215	322.82	-15.732	322.82	-32.4143	322.887	-1349.67	322.887	-1302.88	322.887	-703.677	322.887	-585.99	322.887	1279.63	322.887	1436.66	322.887	-262.942	322.887	-233.054	322.887	27.7992	322.887	28.4522	322.887	15.2794	322.887	34.1966
320.918	-621.804	320.918	-595.277	320.918	-794.621	320.918	-803.434	320.918	-80.0055	320.918	-35.0166	320.984	-1410.64	320.984	-1301.25	320.984	-761.313	320.984	-581.81	320.984	1353.74	320.984	1453.99	320.984	-226.894	320.984	-228.055	320.984	50.0686	320.984	31.6486	320.984	5.79238	320.984	33.4436
319.014	-644.712	319.014	-593.652	319.014	-793.047	319.014	-805.624	319.014	-68.3424	319.014	-37.6004	319.082	-1430.13	319.082	-1299.09	319.082	-731.853	319.082	-577.045	319.082	1383.61	319.082	1472.07	319.082	-240.617	319.082	-221.697	319.082	-5.06435	319.082	34.271	319.082	32.2398	319.082	34.1198
317.111	-628.926	317.111	-591.728	317.111	-846.739	317.111	-807.778	317.111	-7.04133	317.111	-40.1579	317.178	-1388.82	317.178	-1296.35	317.178	-652.666	317.178	-571.663	317.178	1320.91	317.178	1490.94	317.178	-196.31	317.178	-214.55	317.178	32.3958	317.178	36.065	317.178	42.0928	317.178	36.1925
315.207	-649.071	315.207	-589.496	315.207	-792.675	315.207	-809.901	315.207	-74.3333	315.207	-42.6919	315.273	-1398.65	315.273	-1293.04	315.273	-643.961	315.273	-565.668	315.273	1392.24	315.273	1510.59	315.273	-230.761	315.273	-207.089	315.273	62.9297	315.273	37.0411	315.273	32.6019	315.273	39.3469
313.303	-553.214	313.303	-586.957	313.303	-800.784	313.303	-811.988	313.303	-38.1237	313.303	-45.1974	313.369	-1390.52	313.369	-1289.14	313.369	-589.685	313.369	-559.042	313.369	1301.98	313.369	1531.01	313.369	-121.581	313.369	-199.575	313.369	39.5901	313.369	37.4673	313.369	16.21	313.369	43.0769
311.396	-591.331	311.396	-584.101	311.396	-750.913	311.396	-814.04	311.396	-40.6962	311.396	-47.6749	311.465	-1426.59	311.465	-1284.64	311.465	-636.217	311.465	-551.76	311.465	1457.52	311.465	1552.24	311.465	-215.406	311.465	-192.032	311.465	52.1561	311.465	37.7923	311.465	82.6611	311.465	46.8173
309.492	-612.869	309.492	-580.931	309.492	-807.348	309.492	-816.053	309.492	44.9698	309.492	-50.1172	309.559	-1407.43	309.559	-1279.51	309.559	-650.977	309.559	-543.802	309.559	1401.83	309.559	1574.3	309.559	-176.685	309.559	-184.279	309.559	55.0516	309.559	38.5331	309.559	23.4735	309.559	50.0946
307.586	-561.271	307.586	-577.435	307.586	-775.449	307.586	-818.03	307.586	-28.2071	307.586	-52.5275	307.652	-1384.15	307.652	-1273.74	307.652	-727.823	307.652	-535.162	307.652	1325.48	307.652	1597.19	307.652	-229.061	307.652	-176.047	307.652	23.4458	307.652	40.1446	307.652	85.7475	307.652	52.652
305.68	-531.778	305.68	-573.612	305.68	-790.476	305.68	-819.969	305.68	-7.64353	305.68	-54.9021	305.746	-1396.75	305.746	-1267.31	305.746	-688.742	305.746	-525.826	305.746	1451.98	305.746	1620.9	305.746	-166.908	305.746	-167.097	305.746	15.307	305.746	42.9223	305.746	61.0757	305.746	54.5323
303.771	-510.584	303.771	-569.453	303.771	-801.367	303.771	-821.872	303.771	15.5549	303.771	-57.243	303.84	-1435.56	303.84	-1260.22	303.84	-645.54	303.84	-515.786	303.84	1502.56	303.84	1645.45	303.84	-159.959	303.84	-157.333	303.84	41.6518	303.84	46.9435	303.84	70.8962	303.84	56.0839
301.865	-532.149	301.865	-564.962	301.865	-788.813	301.865	-823.736	301.865	-49.6117	301.865	-59.5449	301.932	-1456.43	301.932	-1252.43	301.932	-587.188	301.932	-505.001	301.932	1322.87	301.932	1670.9	301.932	-143.367	301.932	-146.85	301.932	21.098	301.932	52.0702	301.932	42.1003	301.932	57.8946
299.957	-556.471	299.957	-560.126	299.957	-750.081	299.957	-825.565	299.957	21.615	299.957	-61.8131	300.025	-1367.01	300.025	-1243.96	300.025	-607.439	300.025	-493.5	300.025	1570.63	300.025	1697.17	300.025	-146.083	300.025	-135.928	300.025	43.2897	300.025	57.9975	300.025	40.8898	300.025	60.6577

## Sheet: Fig. 1a Co
Data for Fig. 1a Co
0.87 V				0.97 V				1.07 V				1.17 V				1.27 V				1.37 V				1.47 V				1.57 V				1.67 V
Pristine data		smooth data		Pristine data		smooth data		Pristine data		smooth data		Pristine data		smooth data		Pristine data		smooth data		Pristine data		smooth data		Pristine data		smooth data		Pristine data		smooth data		Pristine data		smooth data
Raman shift	Intensity	Raman shift	Intensity	Raman shift	Intensity	Raman shift	Intensity	Raman shift	Intensity	Raman shift	Intensity	Raman shift	Intensity	Raman shift	Intensity	Raman shift	Intensity	Raman shift	Intensity	Raman shift	Intensity	Raman shift	Intensity	Raman shift	Intensity	Raman shift	Intensity	Raman shift	Intensity	Raman shift	Intensity	Raman shift	Intensity	Raman shift	Intensity
cm-1	a.u.	cm-1	a.u.	cm-1	a.u.	cm-1	a.u.	cm-1	a.u.	cm-1	a.u.	cm-1	a.u.	cm-1	a.u.	cm-1	a.u.	cm-1	a.u.	cm-1	a.u.	cm-1	a.u.	cm-1	a.u.	cm-1	a.u.	cm-1	a.u.	cm-1	a.u.	cm-1	a.u.	cm-1	a.u.
1950.5	311.515	1950.5	301.694	1950.5	79.3201	1950.5	112.497	1950.5	44.4471	1950.5	89.2097	1950.5	115.477	1950.5	161.553	1950.5	157.471	1950.5	152.351	1950.5	-81.6264	1950.5	-59.9459	1968.54	271.346	1968.54	313.252	1968.54	-75.8922	1968.54	-37.948	1968.54	71.7169	1968.54	74.9009
1948.96	295.208	1948.96	301.498	1948.96	174.347	1948.96	112.671	1948.96	54.2522	1948.96	89.2798	1948.96	118.355	1948.96	161.453	1948.96	81.8008	1948.96	152.45	1948.96	-90.0488	1948.96	-59.3713	1967	284.958	1967	312.302	1967	-67.4564	1967	-37.8285	1967	98.4683	1967	75.3492
1947.41	333.236	1947.41	301.301	1947.41	115.711	1947.41	112.845	1947.41	114.974	1947.41	89.3544	1947.41	189.205	1947.41	161.354	1947.41	149.16	1947.41	152.549	1947.41	-73.0664	1947.41	-58.7948	1965.46	323.737	1965.46	312.162	1965.46	-6.48317	1965.46	-37.9353	1965.46	77.0133	1965.46	75.5094
1945.87	272.4	1945.87	301.102	1945.87	125.269	1945.87	113.018	1945.87	146.699	1945.87	89.4336	1945.87	193.559	1945.87	161.255	1945.87	146.617	1945.87	152.647	1945.87	-59.4995	1945.87	-58.2171	1963.92	277.092	1963.92	313.083	1963.92	-51.4454	1963.92	-38.5989	1963.92	110.232	1963.92	75.1392
1944.33	363.237	1944.33	300.901	1944.33	110.966	1944.33	113.19	1944.33	122.181	1944.33	89.5178	1944.33	143.384	1944.33	161.157	1944.33	142.37	1944.33	152.745	1944.33	-39.1222	1944.33	-57.6373	1962.38	329.544	1962.38	315.064	1962.38	-41.7251	1962.38	-40.1893	1962.38	99.0228	1962.38	74.2208
1942.78	280.272	1942.78	300.698	1942.78	93.2628	1942.78	113.361	1942.78	118.116	1942.78	89.6069	1942.78	113.672	1942.78	161.06	1942.78	158.57	1942.78	152.843	1942.78	-59.6394	1942.78	-57.0567	1960.84	296.604	1960.84	317.85	1960.84	-13.2163	1960.84	-42.9703	1960.84	75.8601	1960.84	73.0073
[truncated: 1,017 more rows]

## Sheet: Fig. 1b Ag
Data for Fig. 1b Ag
0.87 V		0.97 V		1.07 V		1.17 V		1.27 V		1.37 V				1.47 V				1.57 V				1.67 V
[truncated: 763 more rows]

## Sheet: Fig. 1b Cu
Data for Fig. 1b Cu
[truncated: 728 more rows]

## Sheet: Fig. 1b Au
Data for Fig. 1b Au
[truncated: 934 more rows]

## Sheet: Fig. 1c Ti
Data for Fig. 1c Ti
[truncated: 763 more rows]

## Sheet: Fig. 1c Sn
Data for Fig. 1c Sn
[truncated: 720 more rows]

[truncated: 39 more sheets: Fig. 1c Nb, Fig. 1d, Fig. 1e, Fig. 2a, Fig. 2b, Fig. 3a, Fig. 3b, Fig. 3c, Fig. 3d, Fig. 3e, Fig. 4a, Fig. 4b, Fig. 4c, Fig. 4d, Fig. 4e, Fig. S1, Fig. S3, Fig. S4, Fig. S5, Fig. S6 …]
